# Supplementary material for: 8-Thia-1,6-diaza­bicyclo­[4.3.0]nonane-7,9-dione
Source: Acta Crystallogr Sect E Struct Rep Online. 2011 Sep 30;67(Pt 10):o2771. doi: 10.1107/S1600536811038785 (PMC3201436; doi:10.1107/S1600536811038785)
Supplement: Supplementary file 1 [file e-67-o2771-sup1.cif]

##############################################################################
#                                                                            #
# This CIF contains the data in a paper accepted for publication in          #
# Acta Crystallographica Section E. It conforms to the requirements of       #
# Notes for Authors for Acta Crystallographica Section E, and has been       #
# peer reviewed under the auspices of the IUCr Commission on Journals.       #
#                                                                            #
# Full details of the Crystallographic Information File format               #
# are given in the paper "The Crystallographic Information File (CIF):       #
# a New Standard Archive File for Crystallography" by S. R. Hall, F. H.      #
# Allen and I. D. Brown [Acta Cryst. (1991), A47, 655-685].                  #
#                                                                            #
# The current version of the core CIF dictionary is obtainable from          #
# ftp://ftp.iucr.org/pub/cif_core.dic.                                       #
#                                                                            #
# Software is freely available for graphical display of the structure(s)     #
# in this CIF. For information consult the CIF software page                 #
# http://www.iucr.org/resources/cif/software.                                #
#                                                                            #
# This file may be used for bona fide research purposes within the           #
# scientific community so long as proper attribution is given to the journal # 
# article from which it was obtained.                                        #
#                                                                            #
##############################################################################
data_I
_audit_creation_method     SHELXL-97
_chemical_name_systematic
;
8-Thia-1,6-diazabicyclo[4.3.0]nonane-7,9-dione
;
_chemical_name_common     ?
_chemical_formula_moiety     'C6 H8 N2 O2 S'
_chemical_formula_sum     'C6 H8 N2 O2 S'
_chemical_formula_iupac     'C6 H8 N2 O2 S'
_chemical_formula_weight     172.20
_chemical_melting_point     ?
_symmetry_cell_setting     triclinic
_symmetry_space_group_name_H-M     'P -1'
_symmetry_space_group_name_Hall     '-P 1'
loop_
    _symmetry_equiv_pos_as_xyz
    'x, y, z'
    '-x, -y, -z'
_cell_length_a     7.8400(16)
_cell_length_b     10.464(2)
_cell_length_c     10.514(2)
_cell_angle_alpha     63.84(3)
_cell_angle_beta     79.62(3)
_cell_angle_gamma     89.42(3)
_cell_volume     759.2(3)
_cell_formula_units_Z     4
_cell_measurement_reflns_used     25
_cell_measurement_theta_min     10
_cell_measurement_theta_max     13
_cell_measurement_temperature     293(2)
_exptl_crystal_description     block
_exptl_crystal_colour     colourless
_exptl_crystal_size_max     0.30
_exptl_crystal_size_mid     0.20
_exptl_crystal_size_min     0.10
_exptl_crystal_density_diffrn     1.507
_exptl_crystal_density_meas     ?
_exptl_crystal_density_method     'not measured'
_exptl_crystal_F_000     360
_exptl_absorpt_coefficient_mu     0.374
_exptl_absorpt_correction_type     psi-scan
_exptl_absorpt_process_details     '(North <i>et al.</i>, 1968)'
_exptl_absorpt_correction_T_min     0.8960
_exptl_absorpt_correction_T_max     0.9635
_exptl_special_details     ?
_diffrn_ambient_temperature     293(2)
_diffrn_radiation_type     MoK\a
_diffrn_radiation_wavelength     0.71073
_diffrn_radiation_source     'fine-focus sealed tube'
_diffrn_radiation_monochromator     graphite
_diffrn_measurement_device_type     'Enraf--Nonius CAD-4'
_diffrn_measurement_method     \w/2\q
_diffrn_detector_area_resol_mean     ?
_diffrn_reflns_number     3018
_diffrn_reflns_av_R_equivalents     0.0408
_diffrn_reflns_av_sigmaI/netI     0.0442
_diffrn_reflns_theta_min     2.18
_diffrn_reflns_theta_max     25.36
_diffrn_reflns_theta_full     25.36
_diffrn_measured_fraction_theta_max     1.000
_diffrn_measured_fraction_theta_full     1.000
_diffrn_reflns_limit_h_min     0
_diffrn_reflns_limit_h_max     9
_diffrn_reflns_limit_k_min     -12
_diffrn_reflns_limit_k_max     12
_diffrn_reflns_limit_l_min     -12
_diffrn_reflns_limit_l_max     12
_diffrn_standards_number     3
_diffrn_standards_interval_count     200
_diffrn_standards_interval_time     120
_diffrn_standards_decay_%     1
_refine_special_details
;
Refinement of <i>F</i>^2^ against ALL reflections. The weighted <i>R</i>-factor
<i>wR</i> and goodness of fit <i>S</i> are based on <i>F</i>^2^, conventional
<i>R</i>-factors <i>R</i> are based on <i>F</i>, with <i>F</i> set to zero for
negative <i>F</i>^2^. The threshold expression of <i>F</i>^2^ >
\s(<i>F</i>^2^) is used only for calculating <i>R</i>-factors(gt) <i>etc</i>.
and is not relevant to the choice of reflections for refinement.
<i>R</i>-factors based on <i>F</i>^2^ are statistically about twice as large
as those based on <i>F</i>, and <i>R</i>- factors based on ALL data will be
even larger.
;
_reflns_number_total     2795
_reflns_number_gt     2092
_reflns_threshold_expression     I>2\s(I)
_refine_ls_structure_factor_coef     Fsqd
_refine_ls_matrix_type     full
_refine_ls_R_factor_all     0.0663
_refine_ls_R_factor_gt     0.0440
_refine_ls_wR_factor_gt     0.1114
_refine_ls_wR_factor_ref     0.1252
_refine_ls_goodness_of_fit_ref     1.002
_refine_ls_restrained_S_all     1.002
_refine_ls_number_reflns     2795
_refine_ls_number_parameters     200
_refine_ls_number_restraints     0
_refine_ls_hydrogen_treatment     constr
_refine_ls_weighting_scheme     calc
_refine_ls_weighting_details
         'calc w=1/[\s^2^(Fo^2^)+(0.0770P)^2^+0.0000P] where P=(Fo^2^+2Fc^2^)/3'
_atom_sites_solution_hydrogens     difmap
_atom_sites_solution_primary     direct
_atom_sites_solution_secondary     difmap
_refine_ls_shift/su_max     0.000
_refine_ls_shift/su_mean     0.000
_refine_diff_density_max     0.219
_refine_diff_density_min     -0.316
_refine_ls_extinction_method     SHELXL
_refine_ls_extinction_coef     0.327(16)
_refine_ls_extinction_expression
                                  'Fc^*^=kFc[1+0.001xFc^2^\l^3^/sin(2\q)]^-1/4^'
loop_
    _atom_type_symbol
    _atom_type_description
    _atom_type_scat_dispersion_real
    _atom_type_scat_dispersion_imag
    _atom_type_scat_source
    'C' 'C' 0.0033 0.0016
                         'International Tables Vol C Tables 4.2.6.8 and 6.1.1.4'
    'H' 'H' 0.0000 0.0000
                         'International Tables Vol C Tables 4.2.6.8 and 6.1.1.4'
    'N' 'N' 0.0061 0.0033
                         'International Tables Vol C Tables 4.2.6.8 and 6.1.1.4'
    'O' 'O' 0.0106 0.0060
                         'International Tables Vol C Tables 4.2.6.8 and 6.1.1.4'
    'S' 'S' 0.1246 0.1234
                         'International Tables Vol C Tables 4.2.6.8 and 6.1.1.4'
_computing_data_collection     'CAD-4 EXPRESS (Enraf--Nonius, 1994)'
_computing_cell_refinement     'CAD-4 EXPRESS (Enraf--Nonius, 1994)'
_computing_data_reduction     'XCAD4 (Harms & Wocadlo,1995)'
_computing_structure_solution     'SHELXS97 (Sheldrick, 2008)'
_computing_structure_refinement     'SHELXL97 (Sheldrick, 2008)'
_computing_molecular_graphics     'SHELXTL (Sheldrick, 2008)'
_computing_publication_material     'SHELXTL (Sheldrick, 2008)'
loop_
    _atom_site_type_symbol
    _atom_site_label
    _atom_site_fract_x
    _atom_site_fract_y
    _atom_site_fract_z
    _atom_site_U_iso_or_equiv
    _atom_site_adp_type
    _atom_site_calc_flag
    _atom_site_refinement_flags
    _atom_site_occupancy
    _atom_site_symmetry_multiplicity
    _atom_site_disorder_assembly
    _atom_site_disorder_group
    S S1 -0.09731(11) 0.82576(8) 0.04086(8) 0.0598(3) Uani d . 1 2 . .
    O O1 -0.3185(3) 0.5944(3) 0.1791(3) 0.0737(7) Uani d . 1 2 . .
    O O2 0.2479(3) 0.8734(2) -0.0219(2) 0.0632(6) Uani d . 1 2 . .
    N N1 -0.0292(2) 0.5625(2) 0.1507(2) 0.0416(5) Uani d . 1 2 . .
    N N2 0.1318(3) 0.6432(2) 0.1083(2) 0.0411(5) Uani d . 1 2 . .
    C C1 0.2837(3) 0.5721(3) 0.0768(3) 0.0464(6) Uani d . 1 2 . .
    H H1A 0.3892 0.6300 0.0591 0.056 Uiso calc R 1 1 . .
    H H1B 0.2803 0.5604 -0.0092 0.056 Uiso calc R 1 1 . .
    C C2 0.2842(4) 0.4278(3) 0.2034(3) 0.0547(7) Uani d . 1 2 . .
    H H2A 0.3027 0.4404 0.2860 0.066 Uiso calc R 1 1 . .
    H H2B 0.3789 0.3771 0.1791 0.066 Uiso calc R 1 1 . .
    C C3 0.1134(4) 0.3408(3) 0.2418(3) 0.0529(7) Uani d . 1 2 . .
    H H3A 0.1002 0.3205 0.1623 0.063 Uiso calc R 1 1 . .
    H H3B 0.1137 0.2505 0.3261 0.063 Uiso calc R 1 1 . .
    C C4 -0.0370(4) 0.4199(3) 0.2726(3) 0.0491(7) Uani d . 1 2 . .
    H H4A -0.1456 0.3669 0.2878 0.059 Uiso calc R 1 1 . .
    H H4B -0.0326 0.4290 0.3599 0.059 Uiso calc R 1 1 . .
    C C5 -0.1691(3) 0.6421(3) 0.1356(3) 0.0497(7) Uani d . 1 2 . .
    C C6 0.1243(4) 0.7859(3) 0.0365(3) 0.0462(6) Uani d . 1 2 . .
    S S2 0.16047(9) 0.00770(8) 0.62686(8) 0.0517(3) Uani d . 1 2 . .
    O O3 0.3930(3) -0.1856(2) 0.6988(2) 0.0625(6) Uani d . 1 2 . .
    O O4 0.1494(2) 0.2796(2) 0.5788(2) 0.0585(5) Uani d . 1 2 . .
    N N3 0.4698(2) 0.0396(2) 0.6615(2) 0.0396(5) Uani d . 1 2 . .
    N N4 0.3934(3) 0.1675(2) 0.6431(2) 0.0379(5) Uani d . 1 2 . .
    C C7 0.5149(3) 0.2948(3) 0.5815(3) 0.0462(6) Uani d . 1 2 . .
    H H7A 0.4534 0.3749 0.5837 0.055 Uiso calc R 1 1 . .
    H H7B 0.5648 0.3187 0.4817 0.055 Uiso calc R 1 1 . .
    C C8 0.6568(4) 0.2672(3) 0.6669(3) 0.0567(8) Uani d . 1 2 . .
    H H8A 0.6083 0.2567 0.7629 0.068 Uiso calc R 1 1 . .
    H H8B 0.7430 0.3483 0.6203 0.068 Uiso calc R 1 1 . .
    C C9 0.7431(3) 0.1341(3) 0.6786(3) 0.0541(7) Uani d . 1 2 . .
    H H9A 0.8298 0.1158 0.7384 0.065 Uiso calc R 1 1 . .
    H H9B 0.8015 0.1481 0.5833 0.065 Uiso calc R 1 1 . .
    C C10 0.6102(3) 0.0070(3) 0.7438(3) 0.0502(7) Uani d . 1 2 . .
    H H10A 0.6655 -0.0756 0.7418 0.060 Uiso calc R 1 1 . .
    H H10B 0.5628 -0.0153 0.8437 0.060 Uiso calc R 1 1 . .
    C C11 0.3614(3) -0.0634(3) 0.6686(3) 0.0433(6) Uani d . 1 2 . .
    C C12 0.2314(3) 0.1752(3) 0.6121(3) 0.0412(6) Uani d . 1 2 . .
loop_
    _atom_site_aniso_label
    _atom_site_aniso_U_11
    _atom_site_aniso_U_22
    _atom_site_aniso_U_33
    _atom_site_aniso_U_12
    _atom_site_aniso_U_13
    _atom_site_aniso_U_23
    S1 0.0698(5) 0.0513(5) 0.0626(5) 0.0262(4) -0.0203(4) -0.0268(4)
    O1 0.0382(12) 0.0922(17) 0.0976(17) 0.0078(11) -0.0077(11) -0.0508(14)
    O2 0.0749(14) 0.0403(11) 0.0593(13) -0.0102(10) 0.0012(11) -0.0138(10)
    N1 0.0357(11) 0.0393(11) 0.0448(12) 0.0011(9) -0.0052(9) -0.0153(10)
    N2 0.0369(11) 0.0349(11) 0.0453(12) 0.0006(9) -0.0038(9) -0.0139(9)
    C1 0.0375(14) 0.0472(15) 0.0502(15) 0.0045(11) 0.0008(11) -0.0213(13)
    C2 0.0508(17) 0.0486(16) 0.0617(18) 0.0155(13) -0.0147(14) -0.0209(14)
    C3 0.073(2) 0.0344(14) 0.0467(15) 0.0053(13) -0.0151(14) -0.0130(12)
    C4 0.0545(16) 0.0431(15) 0.0406(14) -0.0101(12) -0.0044(12) -0.0120(12)
    C5 0.0418(16) 0.0638(18) 0.0531(16) 0.0122(13) -0.0109(13) -0.0343(15)
    C6 0.0585(17) 0.0418(15) 0.0362(13) 0.0039(13) -0.0048(12) -0.0172(12)
    S2 0.0443(4) 0.0511(4) 0.0589(5) -0.0031(3) -0.0175(3) -0.0208(3)
    O3 0.0769(15) 0.0407(11) 0.0712(14) 0.0081(10) -0.0188(11) -0.0247(10)
    O4 0.0494(11) 0.0536(12) 0.0682(13) 0.0176(10) -0.0212(10) -0.0200(10)
    N3 0.0358(11) 0.0354(11) 0.0451(12) 0.0058(9) -0.0080(9) -0.0159(9)
    N4 0.0328(10) 0.0335(11) 0.0445(12) 0.0028(8) -0.0076(9) -0.0150(9)
    C7 0.0446(15) 0.0356(13) 0.0543(16) -0.0040(11) -0.0011(12) -0.0195(12)
    C8 0.0418(15) 0.0667(19) 0.0708(19) -0.0067(14) -0.0050(14) -0.0409(16)
    C9 0.0312(13) 0.076(2) 0.0632(18) 0.0066(13) -0.0108(13) -0.0377(16)
    C10 0.0381(14) 0.0576(16) 0.0520(16) 0.0119(12) -0.0132(12) -0.0204(14)
    C11 0.0467(15) 0.0393(15) 0.0413(14) 0.0016(12) -0.0056(11) -0.0167(11)
    C12 0.0386(13) 0.0453(14) 0.0359(13) 0.0049(12) -0.0095(11) -0.0138(11)
_geom_special_details
;
All e.s.d.'s (except the e.s.d. in the dihedral angle between two l.s. planes)
are estimated using the full covariance matrix. The cell e.s.d.'s are taken
into account individually in the estimation of e.s.d.'s in distances, angles
and torsion angles; correlations between e.s.d.'s in cell parameters are only
used when they are defined by crystal symmetry. An approximate (isotropic)
treatment of cell e.s.d.'s is used for estimating e.s.d.'s involving l.s.
planes.
;
loop_
    _geom_bond_atom_site_label_1
    _geom_bond_atom_site_label_2
    _geom_bond_site_symmetry_2
    _geom_bond_distance
    _geom_bond_publ_flag
    S1 C5 . 1.771(3) ?
    S1 C6 . 1.780(3) ?
    O1 C5 . 1.203(3) ?
    O2 C6 . 1.209(3) ?
    N1 C5 . 1.360(3) ?
    N1 N2 . 1.411(3) ?
    N1 C4 . 1.470(3) ?
    N2 C6 . 1.351(3) ?
    N2 C1 . 1.463(3) ?
    C1 C2 . 1.510(4) ?
    C1 H1A . 0.9700 ?
    C1 H1B . 0.9700 ?
    C2 C3 . 1.514(4) ?
    C2 H2A . 0.9700 ?
    C2 H2B . 0.9700 ?
    C3 C4 . 1.503(4) ?
    C3 H3A . 0.9700 ?
    C3 H3B . 0.9700 ?
    C4 H4A . 0.9700 ?
    C4 H4B . 0.9700 ?
    S2 C12 . 1.776(3) ?
    S2 C11 . 1.779(3) ?
    O3 C11 . 1.208(3) ?
    O4 C12 . 1.208(3) ?
    N3 C11 . 1.347(3) ?
    N3 N4 . 1.409(3) ?
    N3 C10 . 1.467(3) ?
    N4 C12 . 1.360(3) ?
    N4 C7 . 1.464(3) ?
    C7 C8 . 1.501(4) ?
    C7 H7A . 0.9700 ?
    C7 H7B . 0.9700 ?
    C8 C9 . 1.508(4) ?
    C8 H8A . 0.9700 ?
    C8 H8B . 0.9700 ?
    C9 C10 . 1.514(4) ?
    C9 H9A . 0.9700 ?
    C9 H9B . 0.9700 ?
    C10 H10A . 0.9700 ?
    C10 H10B . 0.9700 ?
loop_
    _geom_angle_atom_site_label_1
    _geom_angle_atom_site_label_2
    _geom_angle_atom_site_label_3
    _geom_angle_site_symmetry_1
    _geom_angle_site_symmetry_3
    _geom_angle
    _geom_angle_publ_flag
    C5 S1 C6 . . 91.50(13) ?
    C5 N1 N2 . . 114.0(2) ?
    C5 N1 C4 . . 121.3(2) ?
    N2 N1 C4 . . 114.5(2) ?
    C6 N2 N1 . . 114.8(2) ?
    C6 N2 C1 . . 121.8(2) ?
    N1 N2 C1 . . 115.11(19) ?
    N2 C1 C2 . . 109.5(2) ?
    N2 C1 H1A . . 109.8 ?
    C2 C1 H1A . . 109.8 ?
    N2 C1 H1B . . 109.8 ?
    C2 C1 H1B . . 109.8 ?
    H1A C1 H1B . . 108.2 ?
    C1 C2 C3 . . 110.6(2) ?
    C1 C2 H2A . . 109.5 ?
    C3 C2 H2A . . 109.5 ?
    C1 C2 H2B . . 109.5 ?
    C3 C2 H2B . . 109.5 ?
    H2A C2 H2B . . 108.1 ?
    C4 C3 C2 . . 110.8(2) ?
    C4 C3 H3A . . 109.5 ?
    C2 C3 H3A . . 109.5 ?
    C4 C3 H3B . . 109.5 ?
    C2 C3 H3B . . 109.5 ?
    H3A C3 H3B . . 108.1 ?
    N1 C4 C3 . . 109.9(2) ?
    N1 C4 H4A . . 109.7 ?
    C3 C4 H4A . . 109.7 ?
    N1 C4 H4B . . 109.7 ?
    C3 C4 H4B . . 109.7 ?
    H4A C4 H4B . . 108.2 ?
    O1 C5 N1 . . 125.0(3) ?
    O1 C5 S1 . . 125.5(2) ?
    N1 C5 S1 . . 109.5(2) ?
    O2 C6 N2 . . 125.7(3) ?
    O2 C6 S1 . . 125.1(2) ?
    N2 C6 S1 . . 109.2(2) ?
    C12 S2 C11 . . 91.50(12) ?
    C11 N3 N4 . . 114.76(19) ?
    C11 N3 C10 . . 122.2(2) ?
    N4 N3 C10 . . 114.6(2) ?
    C12 N4 N3 . . 114.5(2) ?
    C12 N4 C7 . . 121.1(2) ?
    N3 N4 C7 . . 115.35(19) ?
    N4 C7 C8 . . 109.7(2) ?
    N4 C7 H7A . . 109.7 ?
    C8 C7 H7A . . 109.7 ?
    N4 C7 H7B . . 109.7 ?
    C8 C7 H7B . . 109.7 ?
    H7A C7 H7B . . 108.2 ?
    C7 C8 C9 . . 111.1(2) ?
    C7 C8 H8A . . 109.4 ?
    C9 C8 H8A . . 109.4 ?
    C7 C8 H8B . . 109.4 ?
    C9 C8 H8B . . 109.4 ?
    H8A C8 H8B . . 108.0 ?
    C8 C9 C10 . . 110.7(2) ?
    C8 C9 H9A . . 109.5 ?
    C10 C9 H9A . . 109.5 ?
    C8 C9 H9B . . 109.5 ?
    C10 C9 H9B . . 109.5 ?
    H9A C9 H9B . . 108.1 ?
    N3 C10 C9 . . 109.7(2) ?
    N3 C10 H10A . . 109.7 ?
    C9 C10 H10A . . 109.7 ?
    N3 C10 H10B . . 109.7 ?
    C9 C10 H10B . . 109.7 ?
    H10A C10 H10B . . 108.2 ?
    O3 C11 N3 . . 126.2(3) ?
    O3 C11 S2 . . 124.5(2) ?
    N3 C11 S2 . . 109.34(18) ?
    O4 C12 N4 . . 125.5(2) ?
    O4 C12 S2 . . 125.4(2) ?
    N4 C12 S2 . . 109.10(18) ?
loop_
    _geom_torsion_atom_site_label_1
    _geom_torsion_atom_site_label_2
    _geom_torsion_atom_site_label_3
    _geom_torsion_atom_site_label_4
    _geom_torsion_site_symmetry_1
    _geom_torsion_site_symmetry_2
    _geom_torsion_site_symmetry_3
    _geom_torsion_site_symmetry_4
    _geom_torsion
    _geom_torsion_publ_flag
    C5 N1 N2 C6 . . . . -11.3(3) ?
    C4 N1 N2 C6 . . . . -157.2(2) ?
    C5 N1 N2 C1 . . . . -160.4(2) ?
    C4 N1 N2 C1 . . . . 53.6(3) ?
    C6 N2 C1 C2 . . . . 160.1(2) ?
    N1 N2 C1 C2 . . . . -53.2(3) ?
    N2 C1 C2 C3 . . . . 54.1(3) ?
    C1 C2 C3 C4 . . . . -56.3(3) ?
    C5 N1 C4 C3 . . . . 164.3(2) ?
    N2 N1 C4 C3 . . . . -52.4(3) ?
    C2 C3 C4 N1 . . . . 53.8(3) ?
    N2 N1 C5 O1 . . . . -171.7(3) ?
    C4 N1 C5 O1 . . . . -28.3(4) ?
    N2 N1 C5 S1 . . . . 8.8(3) ?
    C4 N1 C5 S1 . . . . 152.26(19) ?
    C6 S1 C5 O1 . . . . 176.8(3) ?
    C6 S1 C5 N1 . . . . -3.76(19) ?
    N1 N2 C6 O2 . . . . -172.2(2) ?
    C1 N2 C6 O2 . . . . -25.3(4) ?
    N1 N2 C6 S1 . . . . 7.8(3) ?
    C1 N2 C6 S1 . . . . 154.63(19) ?
    C5 S1 C6 O2 . . . . 177.7(3) ?
    C5 S1 C6 N2 . . . . -2.26(19) ?
    C11 N3 N4 C12 . . . . -10.1(3) ?
    C10 N3 N4 C12 . . . . -159.0(2) ?
    C11 N3 N4 C7 . . . . -157.8(2) ?
    C10 N3 N4 C7 . . . . 53.3(3) ?
    C12 N4 C7 C8 . . . . 162.2(2) ?
    N3 N4 C7 C8 . . . . -52.4(3) ?
    N4 C7 C8 C9 . . . . 53.6(3) ?
    C7 C8 C9 C10 . . . . -56.1(3) ?
    C11 N3 C10 C9 . . . . 161.2(2) ?
    N4 N3 C10 C9 . . . . -52.4(3) ?
    C8 C9 C10 N3 . . . . 53.8(3) ?
    N4 N3 C11 O3 . . . . -171.8(2) ?
    C10 N3 C11 O3 . . . . -25.6(4) ?
    N4 N3 C11 S2 . . . . 7.9(3) ?
    C10 N3 C11 S2 . . . . 154.20(19) ?
    C12 S2 C11 O3 . . . . 176.4(2) ?
    C12 S2 C11 N3 . . . . -3.33(19) ?
    N3 N4 C12 O4 . . . . -172.5(2) ?
    C7 N4 C12 O4 . . . . -26.9(4) ?
    N3 N4 C12 S2 . . . . 6.9(3) ?
    C7 N4 C12 S2 . . . . 152.55(18) ?
    C11 S2 C12 O4 . . . . 177.4(2) ?
    C11 S2 C12 N4 . . . . -2.03(19) ?
_iucr_refine_instructions_details
;
TITL X in P-1
CELL 0.71073   7.8400  10.4640  10.5140  63.840  79.620  89.420
ZERR    2.00   0.0016   0.0021   0.0021   0.030   0.030   0.030
LATT  1
SFAC C H N O S
UNIT 24 32 8 8 4
L.S. 50
ACTA
BOND $H
FMAP 2
PLAN 10
WGHT    0.077000
FVAR       0.56630
S1    5   -0.097311    0.825763    0.040858    11.00000    0.06977    0.05127 =
         0.06261   -0.02681   -0.02034    0.02624
O1    4   -0.318459    0.594385    0.179137    11.00000    0.03816    0.09223 =
         0.09764   -0.05084   -0.00766    0.00779
O2    4    0.247946    0.873432   -0.021853    11.00000    0.07487    0.04034 =
         0.05932   -0.01375    0.00118   -0.01016
N1    3   -0.029230    0.562520    0.150733    11.00000    0.03571    0.03931 =
         0.04476   -0.01533   -0.00521    0.00115
N2    3    0.131801    0.643189    0.108331    11.00000    0.03693    0.03493 =
         0.04528   -0.01388   -0.00378    0.00060
C1    1    0.283715    0.572091    0.076825    11.00000    0.03753    0.04720 =
         0.05016   -0.02131    0.00084    0.00450
AFIX  23
H1A   2    0.389173    0.630040    0.059080    11.00000   -1.20000
H1B   2    0.280313    0.560413   -0.009249    11.00000   -1.20000
AFIX   0
C2    1    0.284212    0.427786    0.203354    11.00000    0.05083    0.04864 =
         0.06174   -0.02092   -0.01468    0.01555
AFIX  23
H2A   2    0.302690    0.440386    0.286035    11.00000   -1.20000
H2B   2    0.378946    0.377104    0.179105    11.00000   -1.20000
AFIX   0
C3    1    0.113382    0.340756    0.241768    11.00000    0.07323    0.03440 =
         0.04672   -0.01298   -0.01514    0.00533
AFIX  23
H3A   2    0.100160    0.320526    0.162319    11.00000   -1.20000
H3B   2    0.113715    0.250470    0.326100    11.00000   -1.20000
AFIX   0
C4    1   -0.036964    0.419939    0.272602    11.00000    0.05447    0.04306 =
         0.04055   -0.01200   -0.00441   -0.01013
AFIX  23
H4A   2   -0.145601    0.366948    0.287781    11.00000   -1.20000
H4B   2   -0.032641    0.428975    0.359928    11.00000   -1.20000
AFIX   0
C5    1   -0.169147    0.642053    0.135649    11.00000    0.04179    0.06381 =
         0.05311   -0.03426   -0.01093    0.01221
C6    1    0.124332    0.785948    0.036517    11.00000    0.05852    0.04184 =
         0.03624   -0.01722   -0.00484    0.00393
S2    5    0.160473    0.007701    0.626864    11.00000    0.04432    0.05105 =
         0.05891   -0.02079   -0.01748   -0.00310
O3    4    0.393047   -0.185564    0.698764    11.00000    0.07689    0.04072 =
         0.07120   -0.02470   -0.01883    0.00810
O4    4    0.149358    0.279563    0.578770    11.00000    0.04943    0.05360 =
         0.06818   -0.02003   -0.02120    0.01756
N3    3    0.469792    0.039586    0.661533    11.00000    0.03578    0.03539 =
         0.04512   -0.01586   -0.00796    0.00575
N4    3    0.393352    0.167455    0.643090    11.00000    0.03280    0.03354 =
         0.04453   -0.01495   -0.00764    0.00284
C7    1    0.514854    0.294786    0.581537    11.00000    0.04459    0.03561 =
         0.05434   -0.01951   -0.00115   -0.00405
AFIX  23
H7A   2    0.453385    0.374938    0.583703    11.00000   -1.20000
H7B   2    0.564824    0.318676    0.481663    11.00000   -1.20000
AFIX   0
C8    1    0.656814    0.267248    0.666855    11.00000    0.04176    0.06671 =
         0.07079   -0.04087   -0.00503   -0.00671
AFIX  23
H8A   2    0.608347    0.256716    0.762910    11.00000   -1.20000
H8B   2    0.742951    0.348264    0.620261    11.00000   -1.20000
AFIX   0
C9    1    0.743085    0.134100    0.678567    11.00000    0.03120    0.07594 =
         0.06319   -0.03774   -0.01077    0.00658
AFIX  23
H9A   2    0.829847    0.115781    0.738435    11.00000   -1.20000
H9B   2    0.801544    0.148085    0.583330    11.00000   -1.20000
AFIX   0
C10   1    0.610211    0.006990    0.743779    11.00000    0.03812    0.05763 =
         0.05199   -0.02036   -0.01318    0.01186
AFIX  23
H10A  2    0.665516   -0.075642    0.741829    11.00000   -1.20000
H10B  2    0.562755   -0.015277    0.843669    11.00000   -1.20000
AFIX   0
C11   1    0.361409   -0.063408    0.668581    11.00000    0.04668    0.03931 =
         0.04127   -0.01666   -0.00562    0.00163
C12   1    0.231371    0.175184    0.612141    11.00000    0.03858    0.04526 =
         0.03589   -0.01375   -0.00948    0.00487
HKLF 4
REM  X in P-1
REM R1 =  0.0440 for   2092 Fo > 4sig(Fo)  and  0.0663 for all   2795 data
REM    200 parameters refined using      0 restraints
END
WGHT      0.0537      0.1702
REM Highest difference peak  0.219,  deepest hole -0.316,  1-sigma level  0.057
Q1    1   0.8881  0.4440  0.5430  11.00000  0.05    0.19
Q2    1  -0.1950  0.7710  0.0757  11.00000  0.05    0.19
Q3    1   0.3504 -0.1828  0.6831  11.00000  0.05    0.18
Q4    1   0.3641  0.9547 -0.0484  11.00000  0.05    0.17
Q5    1   0.1026  0.5028  0.4055  11.00000  0.05    0.17
Q6    1   0.5179  0.0329  0.9024  11.00000  0.05    0.16
Q7    1  -0.0166  0.3875  0.0813  11.00000  0.05    0.16
Q8    1  -0.0723  0.5351  0.3971  11.00000  0.05    0.16
Q9    1   0.5031 -0.1536  0.7207  11.00000  0.05    0.16
Q10   1   0.2887 -0.2628  0.7051  11.00000  0.05    0.16
;
data_global
_journal_date_recd_electronic     2011-07-24
_journal_date_accepted     2011-09-21
_journal_name_full     'Acta Crystallographica, Section E'
_journal_year     2011
_journal_volume     67
_journal_issue     10
_journal_page_first     o2771
_journal_page_last     o2771
_journal_paper_category     QO
_journal_coeditor_code     LX2196
_publ_contact_author_name     'Professor Hong-Jun Zhu'
_publ_contact_author_address
;
'Hong-Jun Zhu'
Department of Applied Chemistry
College of Science
Nanjing University of Technology
Nanjing 210009
P.R. China
;
_publ_contact_author_email     'zhuhj@njut.edu.cn'
_publ_contact_author_fax     '86-25-83587443'
_publ_contact_author_phone     '86-25-83172358'
_publ_section_title
;
8-Thia-1,6-diazabicyclo[4.3.0]nonane-7,9-dione
;
loop_
    _publ_author_name
    _publ_author_address
    'Xi, Bin-bin '
;
Department of Organic Chemistry
College of Science
Nanjing University of Technology
Nanjing 210009
People's Republic of China
;
    'Shi, Lu '
;
Department of Organic Chemistry
College of Science
Nanjing University of Technology
Nanjing 210009
People's Republic of China
;
    'Huang, Hai '
;
Department of Organic Chemistry
College of Science
Nanjing University of Technology
Nanjing 210009
People's Republic of China
;
    'Wang, Qin'
;
Department of Organic Chemistry
College of Science
Nanjing University of Technology
Nanjing 210009
People's Republic of China
;
    'Zhu, Hong-Jun '
;
Department of Applied Chemistry
College of Science
Nanjing University of Technology
Nanjing 210009
People's Republic of China
;
