# Supplementary material for: 8-Thia-1,6-diaza­bicyclo­[4.3.0]nonane-7,9-dione
Source: Acta Crystallogr Sect E Struct Rep Online. 2011 Sep 30;67(Pt 10):o2771. doi: 10.1107/S1600536811038785 (PMC3201436; doi:10.1107/S1600536811038785)
Supplement: Supplementary file 2 [file e-67-o2771-Isup2.hkl]

# 
# h,k,l, Fc-squared, Fo-squared, sigma(Fo-squared) and status flag 
# 
data_I
_shelx_title ' X in P-1' 
_shelx_refln_list_code          4 
_shelx_F_calc_maximum      169.49 
_exptl_crystal_F_000       360.00 
_reflns_d_resolution_high  0.8297 
 
loop_ 
 _symmetry_equiv_pos_as_xyz 
 'x, y, z' 
 '-x, -y, -z' 
 
_cell_length_a     7.8400 
_cell_length_b    10.4640 
_cell_length_c    10.5140 
_cell_angle_alpha  63.840 
_cell_angle_beta   79.620 
_cell_angle_gamma  89.420 
 
_shelx_F_squared_multiplier     1.000 
 
loop_ 
 _refln_index_h 
 _refln_index_k 
 _refln_index_l 
 _refln_F_squared_calc 
 _refln_F_squared_meas 
 _refln_F_squared_sigma 
 _refln_observed_status 
   1   0   0      473.98      513.20      4.38 o 
   2   0   0      738.39      825.23      7.79 o 
   3   0   0      307.36      305.75      5.64 o 
   4   0   0      960.57     1049.02     12.60 o 
   5   0   0       81.60       78.44      4.07 o 
   6   0   0       41.31       37.90      4.04 o 
   7   0   0       65.77       65.14      4.71 o 
   8   0   0       62.33       62.16      5.42 o 
   9   0   0       34.31       38.11      5.78 o 
  -9   1   0       51.64       72.63      6.23 o 
  -8   1   0       20.69       15.49      3.78 o 
  -7   1   0       18.28       14.87      3.53 o 
  -6   1   0       56.55       55.29      4.17 o 
  -5   1   0       78.65       86.06      4.41 o 
  -4   1   0      266.35      280.07      6.37 o 
  -3   1   0      290.41      329.75      5.95 o 
  -2   1   0     1176.58     1250.40     10.21 o 
  -1   1   0      496.39      516.16      4.86 o 
   0   1   0      729.32      674.08      3.44 o 
   1   1   0     1230.68     1252.99      8.58 o 
   2   1   0     2010.84     2090.18     14.38 o 
   3   1   0     2277.94     2471.10     18.16 o 
   4   1   0      388.40      376.88      7.59 o 
   5   1   0      271.87      281.79      7.35 o 
   6   1   0        2.98        2.00      2.28 o 
   7   1   0       16.23       15.71      3.59 o 
   8   1   0       21.14       27.65      4.40 o 
   9   1   0        1.18       -4.33      4.33 o 
  -9   2   0       50.56       56.76      6.10 o 
  -8   2   0       89.83       99.98      6.32 o 
  -7   2   0        2.37        9.08      2.84 o 
  -6   2   0       78.34       75.00      5.00 o 
  -5   2   0      165.35      157.85      5.70 o 
  -4   2   0      282.99      300.91      6.89 o 
  -3   2   0     1503.26     1639.89     14.45 o 
  -2   2   0      174.40      166.50      3.78 o 
  -1   2   0     1031.45     1080.47      8.93 o 
   0   2   0        6.12        8.99      0.82 o 
   1   2   0      290.90      322.32      4.69 o 
   2   2   0      433.28      471.82      6.71 o 
   3   2   0      148.94      154.10      4.45 o 
   4   2   0      270.21      325.49      7.26 o 
   5   2   0       23.25       19.51      3.00 o 
   6   2   0      183.37      181.31      6.99 o 
   7   2   0       86.14       90.05      6.03 o 
   8   2   0        3.10       -3.28      3.71 o 
  -9   3   0       36.47       36.59      5.47 o 
  -8   3   0       26.73       25.69      5.00 o 
  -7   3   0      291.43      277.40      9.48 o 
  -6   3   0      660.37      641.12     12.85 o 
  -5   3   0        1.22       -0.69      2.00 o 
  -4   3   0       93.11       98.99      4.39 o 
  -3   3   0      698.56      742.61     10.04 o 
  -2   3   0      242.43      269.93      5.37 o 
  -1   3   0       78.40       77.64      2.70 o 
   0   3   0       55.67       53.93      1.69 o 
   1   3   0        0.73       -0.16      1.31 o 
   2   3   0      586.78      660.08      8.88 o 
   3   3   0     1640.44     1798.95     16.80 o 
   4   3   0      247.90      263.45      6.92 o 
   5   3   0       11.35        7.93      2.65 o 
   6   3   0      709.05      714.38     14.16 o 
   7   3   0        3.47        4.21      3.40 o 
   8   3   0        0.03        1.87      3.40 o 
  -8   4   0       21.70       24.24      4.84 o 
  -7   4   0       56.74       67.82      5.45 o 
  -6   4   0       94.04       98.81      5.63 o 
  -5   4   0       17.40       15.03      3.03 o 
  -4   4   0      785.99      796.14     12.40 o 
  -3   4   0      460.95      470.38      8.59 o 
  -2   4   0      425.83      483.43      8.02 o 
  -1   4   0      322.13      338.60      6.35 o 
   0   4   0      136.00      142.47      4.78 o 
   1   4   0        0.86        1.90      1.47 o 
   2   4   0       26.02       28.53      2.57 o 
   3   4   0      140.06      134.13      4.99 o 
   4   4   0        0.06        1.37      2.21 o 
   5   4   0       39.68       44.28      4.32 o 
   6   4   0      319.84      334.22      9.89 o 
   7   4   0        3.32       -1.12      3.59 o 
   8   4   0       31.10       35.42      5.10 o 
  -8   5   0       16.74       21.64      4.28 o 
  -7   5   0      125.44      117.32      6.97 o 
  -6   5   0       46.09       32.51      4.54 o 
  -5   5   0       22.52       25.66      3.34 o 
  -4   5   0      624.38      612.16     11.50 o 
  -3   5   0      163.33      151.50      5.51 o 
  -2   5   0        0.09        0.69      1.75 o 
  -1   5   0      101.73      103.41      4.18 o 
   0   5   0     1980.26     2018.19     18.26 o 
   1   5   0      148.05      156.01      4.91 o 
   2   5   0        7.00       10.36      2.15 o 
   3   5   0      101.35      112.24      4.93 o 
   4   5   0       48.33       40.25      3.92 o 
   5   5   0        1.35        3.59      2.84 o 
   6   5   0       48.64       55.12      5.04 o 
   7   5   0        5.93       14.20      3.96 o 
  -8   6   0        0.08        0.34      4.15 o 
  -7   6   0        0.80       -2.34      3.18 o 
  -6   6   0      132.72      129.69      6.97 o 
  -5   6   0      126.33      124.58      6.38 o 
  -4   6   0      532.17      536.64     11.63 o 
  -3   6   0     1191.32     1201.07     15.99 o 
  -2   6   0        0.45       -1.15      2.06 o 
  -1   6   0      237.93      209.66      6.30 o 
   0   6   0      561.40      534.51     10.13 o 
   1   6   0        0.04        1.43      2.09 o 
   2   6   0        1.97        4.68      2.03 o 
   3   6   0      198.17      188.20      6.88 o 
   4   6   0      182.04      170.54      6.99 o 
   5   6   0        6.56        4.99      3.87 o 
   6   6   0        0.01        1.72      3.21 o 
   7   6   0        0.22        0.65      4.27 o 
  -7   7   0        0.37        7.30      3.96 o 
  -6   7   0        2.39        4.49      3.12 o 
  -5   7   0       31.52       28.87      4.10 o 
  -4   7   0       99.85      101.11      5.98 o 
  -3   7   0       98.95       81.35      5.80 o 
  -2   7   0       94.77       92.13      5.29 o 
  -1   7   0      240.36      227.70      7.17 o 
   0   7   0      573.83      538.62     14.91 o 
   1   7   0       94.11       97.43      5.32 o 
   2   7   0      288.97      277.97      8.58 o 
   3   7   0        7.37        8.02      3.00 o 
   4   7   0       60.61       45.06      4.48 o 
   5   7   0        1.34        3.34      3.80 o 
   6   7   0       11.93        5.03      4.18 o 
  -7   8   0        2.36        5.86      4.02 o 
  -6   8   0        2.36        3.09      3.77 o 
  -5   8   0        8.92       11.17      3.68 o 
  -4   8   0        9.14       10.21      3.21 o 
  -3   8   0        6.62        7.80      3.37 o 
  -2   8   0        8.31        6.05      2.93 o 
  -1   8   0      133.38      108.93      6.32 o 
   0   8   0       60.40       62.45      3.34 o 
   1   8   0       35.19       29.48      4.01 o 
   2   8   0      277.29      283.16      9.25 o 
   3   8   0      201.78      220.16      8.51 o 
   4   8   0        0.05       -0.56      3.18 o 
   5   8   0       34.17       37.65      4.78 o 
   6   8   0       40.48       39.91      6.07 o 
  -6   9   0       23.43       20.87      5.09 o 
  -5   9   0        3.93        2.50      3.37 o 
  -4   9   0        1.09       -3.77      3.77 o 
  -3   9   0        4.01        2.15      3.40 o 
  -2   9   0       52.51       58.78      4.89 o 
  -1   9   0       26.19       20.57      4.41 o 
   0   9   0        1.06       -2.13      2.13 o 
   1   9   0       86.45       73.44      5.62 o 
   2   9   0       13.90       12.86      3.90 o 
   3   9   0       54.35       58.01      5.92 o 
   4   9   0       18.71        5.37      4.65 o 
   5   9   0        2.09        1.37      4.21 o 
  -4  10   0       13.26       17.57      4.43 o 
  -3  10   0       18.43       22.52      4.22 o 
  -2  10   0       52.27       56.37      5.64 o 
  -1  10   0       25.02       19.31      5.06 o 
   0  10   0        0.01        3.11      2.13 o 
   1  10   0        9.00       12.30      3.81 o 
   2  10   0        6.71        8.14      3.78 o 
   3  10   0       21.84       28.86      4.78 o 
  -2  11   0        2.43        6.42      4.15 o 
  -1  11   0        5.78        5.02      4.06 o 
   0  11   0       55.61       61.22      4.27 o 
   1  11   0       23.86       20.90      4.90 o 
  -2 -10   1        4.46        2.34      3.93 o 
  -1 -10   1        0.60       -3.96      3.96 o 
   0 -10   1        7.72        7.37      2.96 o 
   1 -10   1        1.04       -1.25      3.43 o 
   2 -10   1        0.08       -1.59      3.40 o 
   3 -10   1        1.94        2.28      3.99 o 
   4 -10   1        6.54       11.26      4.21 o 
  -4  -9   1       18.00       23.73      4.53 o 
  -3  -9   1       55.82       63.24      5.58 o 
  -2  -9   1        8.31       14.42      3.68 o 
  -1  -9   1        8.76        8.43      3.71 o 
   0  -9   1        9.61       11.97      3.26 o 
   1  -9   1      160.50      153.66      7.71 o 
   2  -9   1        0.07       -1.93      3.09 o 
   3  -9   1       31.99       29.30      4.50 o 
   4  -9   1       23.06       25.49      4.47 o 
   5  -9   1        2.78        8.45      3.59 o 
  -5  -8   1       25.80       15.28      5.44 o 
  -4  -8   1       18.94       21.39      4.15 o 
  -3  -8   1       41.85       40.40      4.69 o 
  -2  -8   1       93.72       98.96      6.38 o 
  -1  -8   1        9.67       15.07      3.53 o 
   0  -8   1      167.37      167.13      7.64 o 
   1  -8   1       76.01       70.08      5.31 o 
   2  -8   1       99.67       98.33      5.82 o 
   3  -8   1        2.06        5.52      3.06 o 
   4  -8   1      145.45      145.49      7.17 o 
   5  -8   1       30.01       28.32      4.81 o 
   6  -8   1       48.08       54.00      5.51 o 
  -6  -7   1       16.75       21.11      4.59 o 
  -5  -7   1        0.93        1.19      4.18 o 
  -4  -7   1        7.02        2.15      3.62 o 
  -3  -7   1       75.44       74.18      5.09 o 
  -2  -7   1      596.40      589.21     12.87 o 
  -1  -7   1      132.30      129.64      6.16 o 
   0  -7   1      154.55      152.28      4.53 o 
   1  -7   1        3.46        5.61      2.84 o 
   2  -7   1      439.37      436.41     10.53 o 
   3  -7   1     1178.21     1191.59     18.19 o 
   4  -7   1      115.64      122.20      6.40 o 
   5  -7   1       23.19       23.50      3.62 o 
   6  -7   1       83.47       83.34      6.34 o 
   7  -7   1       17.25       17.61      4.65 o 
  -7  -6   1        4.11       10.73      4.34 o 
  -6  -6   1       11.65       15.51      4.56 o 
  -5  -6   1        0.00        1.34      3.06 o 
  -4  -6   1        1.77        1.65      2.71 o 
  -3  -6   1      229.87      243.54      8.01 o 
  -2  -6   1      100.61      103.27      5.08 o 
  -1  -6   1       40.03       36.91      3.42 o 
   0  -6   1        9.04        9.07      1.82 o 
   1  -6   1      437.85      433.50      9.58 o 
   2  -6   1       81.42       71.12      4.28 o 
   3  -6   1        1.50        1.50      2.68 o 
   4  -6   1      202.27      187.17      7.35 o 
   5  -6   1      123.70      112.96      6.12 o 
   6  -6   1       47.02       45.09      5.26 o 
   7  -6   1       67.36       79.71      5.83 o 
   8  -6   1       22.14       33.20      4.97 o 
  -7  -5   1       20.10       16.65      4.68 o 
  -6  -5   1      105.76      116.52      7.05 o 
  -5  -5   1       62.00       53.51      4.99 o 
  -4  -5   1        2.10        0.84      2.74 o 
  -3  -5   1       14.34       21.05      2.81 o 
  -2  -5   1       41.32       39.90      3.54 o 
  -1  -5   1       31.37       34.95      3.10 o 
   0  -5   1       85.79      101.82      3.19 o 
   1  -5   1      358.56      425.69      8.38 o 
   2  -5   1      139.71      154.10      5.50 o 
   3  -5   1        8.52        9.43      2.25 o 
   4  -5   1       79.22       69.45      4.47 o 
   5  -5   1      168.08      157.67      6.79 o 
   6  -5   1        2.56        8.23      2.99 o 
   7  -5   1       13.43        9.21      4.03 o 
   8  -5   1       15.45       19.29      4.09 o 
  -8  -4   1        1.14       -3.43      4.33 o 
  -7  -4   1       13.52       16.05      4.56 o 
  -6  -4   1       28.06       28.10      4.44 o 
  -5  -4   1       23.60       31.63      4.03 o 
  -4  -4   1      197.42      202.62      7.11 o 
  -3  -4   1     1380.52     1417.58     17.08 o 
  -2  -4   1        1.15       -0.28      2.15 o 
  -1  -4   1       10.51        8.59      1.91 o 
   0  -4   1     1403.60     1415.06     10.08 o 
   1  -4   1        0.34        2.93      1.47 o 
   2  -4   1       37.95       31.69      2.73 o 
   3  -4   1       24.51       34.23      2.75 o 
   4  -4   1       79.62       67.28      4.09 o 
   5  -4   1        5.29        4.74      2.65 o 
   6  -4   1      263.68      257.89      8.77 o 
   7  -4   1       26.64       28.54      4.13 o 
   8  -4   1       36.08       44.53      5.35 o 
  -8  -3   1        4.99        6.18      3.74 o 
  -7  -3   1      205.50      213.64      8.69 o 
  -6  -3   1        2.18        5.43      2.78 o 
  -5  -3   1      355.39      363.61      9.32 o 
  -4  -3   1       19.13       12.91      2.63 o 
  -3  -3   1      993.79     1039.98     13.28 o 
  -2  -3   1      855.21      875.21     11.11 o 
  -1  -3   1      170.36      149.96      4.22 o 
   0  -3   1     1265.22     1222.14     20.21 o 
   1  -3   1      498.58      529.87      7.46 o 
   2  -3   1      400.77      406.40      6.97 o 
   3  -3   1       18.49       14.83      2.10 o 
   4  -3   1       19.03       22.17      2.75 o 
   5  -3   1        9.24       11.52      2.62 o 
   6  -3   1       61.52       65.09      4.46 o 
   7  -3   1      116.82       99.07      6.18 o 
   8  -3   1       54.26       47.08      5.58 o 
   9  -3   1        9.57       14.29      4.87 o 
  -8  -2   1        0.00        2.18      3.43 o 
  -7  -2   1       59.07       69.84      5.23 o 
  -6  -2   1      233.63      231.80      7.98 o 
  -5  -2   1      198.45      200.07      6.66 o 
  -4  -2   1        0.44        3.12      1.90 o 
  -3  -2   1       22.30       19.94      2.19 o 
  -2  -2   1     1479.82     1474.39     13.56 o 
  -1  -2   1     1518.43     1450.67     12.15 o 
   0  -2   1       69.11       64.66      1.72 o 
   1  -2   1     1382.35     1357.73     11.13 o 
   2  -2   1      872.70      907.08      9.59 o 
   3  -2   1     2429.36     2575.57     19.30 o 
   4  -2   1      327.09      340.16      7.29 o 
   5  -2   1       12.40       13.37      2.37 o 
   6  -2   1        0.15        0.19      2.40 o 
   7  -2   1       32.84       23.40      4.04 o 
   8  -2   1       31.24       34.24      4.16 o 
   9  -2   1       12.12       11.27      4.34 o 
  -8  -1   1       13.58       19.79      4.40 o 
  -7  -1   1       66.14       67.26      5.27 o 
  -6  -1   1       48.81       45.76      4.36 o 
  -5  -1   1       16.99       13.06      2.91 o 
  -4  -1   1       25.97       27.64      2.57 o 
  -3  -1   1       36.02       36.22      2.45 o 
  -2  -1   1      630.61      693.08      8.06 o 
  -1  -1   1       44.90       39.51      1.84 o 
   0  -1   1     7321.85     5622.18     91.46 o 
   1  -1   1      461.51      428.26      4.96 o 
   2  -1   1      890.23      894.72      8.72 o 
   3  -1   1     1044.36      956.92     10.67 o 
   4  -1   1       24.13       26.01      2.54 o 
   5  -1   1       58.69       57.00      3.71 o 
   6  -1   1      588.97      599.25     11.84 o 
   7  -1   1       46.50       45.29      4.64 o 
   8  -1   1       46.59       39.54      5.17 o 
   9  -1   1       10.09        2.62      3.78 o 
  -9   0   1        7.26        1.03      4.65 o 
  -8   0   1       17.33       27.51      4.03 o 
  -7   0   1       79.01       89.27      5.47 o 
  -6   0   1      420.43      458.58     10.68 o 
  -5   0   1      177.25      198.92      6.44 o 
  -4   0   1      133.43      126.20      4.49 o 
  -3   0   1       12.98       12.04      1.72 o 
  -2   0   1      309.45      294.59      4.83 o 
  -1   0   1      959.49      981.46      7.49 o 
   0   0   1       51.55       55.91      0.90 o 
   1   0   1     5387.13     4515.57     83.59 o 
   2   0   1       10.85       10.26      1.19 o 
   3   0   1     1775.86     1617.33     14.07 o 
   4   0   1      191.58      197.60      5.30 o 
   5   0   1      764.31      745.35     11.70 o 
   6   0   1       29.19       21.37      3.19 o 
   7   0   1      187.71      174.70      7.37 o 
   8   0   1        9.21        4.71      3.43 o 
   9   0   1       39.23       32.78      5.38 o 
  -9   1   1        0.28       -4.33      4.33 o 
  -8   1   1        3.71        4.06      3.28 o 
  -7   1   1        5.08        9.48      2.78 o 
  -6   1   1       15.44       18.30      3.28 o 
  -5   1   1        5.47        4.40      2.15 o 
  -4   1   1     1034.51     1054.54     13.04 o 
  -3   1   1       13.02       13.76      1.63 o 
  -2   1   1      143.37      172.75      3.60 o 
  -1   1   1     1011.73     1007.96      7.65 o 
   0   1   1        6.29        7.68      0.61 o 
   1   1   1     1667.44     1439.02     38.88 o 
   2   1   1      225.59      205.63      3.86 o 
   3   1   1      352.65      369.35      6.18 o 
   4   1   1      618.48      670.04      9.87 o 
   5   1   1      512.34      512.62      9.73 o 
   6   1   1      323.41      346.56      8.91 o 
   7   1   1      105.58      101.30      5.86 o 
   8   1   1       46.23       53.66      4.51 o 
   9   1   1       69.95       72.39      6.68 o 
  -9   2   1       39.95       50.36      5.60 o 
  -8   2   1       11.49        7.27      3.71 o 
  -7   2   1      387.99      396.83     11.05 o 
  -6   2   1      247.31      243.87      7.81 o 
  -5   2   1        5.32        5.62      1.97 o 
  -4   2   1      936.78      965.53     12.22 o 
  -3   2   1      567.30      549.63      8.25 o 
  -2   2   1       28.85       31.66      1.92 o 
  -1   2   1      681.20      666.74      6.68 o 
   0   2   1        0.09        0.29      0.63 o 
   1   2   1        2.18        2.37      1.06 o 
   2   2   1       11.94        9.57      1.38 o 
   3   2   1        0.65       -1.50      1.65 o 
   4   2   1      317.08      345.78      7.19 o 
   5   2   1        4.86        6.05      2.37 o 
   6   2   1       86.22       98.85      4.88 o 
   7   2   1      221.90      218.16      8.40 o 
   8   2   1       12.54       26.47      3.93 o 
   9   2   1       28.22       35.91      5.66 o 
  -9   3   1        0.64        2.09      3.99 o 
  -8   3   1        2.25        3.24      3.15 o 
  -7   3   1       55.36       65.41      5.39 o 
  -6   3   1       82.13       82.18      5.28 o 
  -5   3   1      163.44      152.12      5.85 o 
  -4   3   1      408.13      406.21      8.20 o 
  -3   3   1     1953.65     2155.22     17.86 o 
  -2   3   1      237.99      240.16      5.01 o 
  -1   3   1      416.35      428.30      6.03 o 
   0   3   1     1826.37     1632.38     48.58 o 
   1   3   1      710.85      730.56      8.03 o 
   2   3   1       14.21       14.64      1.69 o 
   3   3   1      278.95      313.00      6.50 o 
   4   3   1        1.93        6.27      2.06 o 
   5   3   1      126.40      125.59      5.54 o 
   6   3   1      239.53      247.74      8.08 o 
   7   3   1      142.64      143.69      7.17 o 
   8   3   1        0.18        0.90      3.55 o 
  -8   4   1        2.64        1.53      3.56 o 
  -7   4   1        4.16        7.30      2.96 o 
  -6   4   1       88.48       92.84      5.60 o 
  -5   4   1       83.03       82.06      4.53 o 
  -4   4   1      205.42      216.20      6.47 o 
  -3   4   1       54.76       59.37      3.36 o 
  -2   4   1     1146.05     1208.62     12.50 o 
  -1   4   1     1157.45     1235.58     11.96 o 
   0   4   1     1955.75     1816.02     30.72 o 
   1   4   1      232.20      242.08      5.15 o 
   2   4   1     4618.28     4667.75    123.11 o 
   3   4   1      268.35      260.13      6.45 o 
   4   4   1       30.37       35.69      3.01 o 
   5   4   1        0.16       -0.56      2.59 o 
   6   4   1      230.95      210.37      7.94 o 
   7   4   1        1.00        0.81      2.84 o 
   8   4   1       10.00       13.20      3.68 o 
  -8   5   1        1.09       -3.49      3.90 o 
  -7   5   1       17.50       13.46      3.81 o 
  -6   5   1      113.37      118.99      6.15 o 
  -5   5   1      168.49      158.21      6.48 o 
  -4   5   1       17.22       12.91      2.91 o 
  -3   5   1      290.20      299.70      7.19 o 
  -2   5   1       10.87        8.03      1.84 o 
  -1   5   1      374.54      338.12      6.98 o 
   0   5   1      153.29      164.28      3.39 o 
   1   5   1      588.74      565.86      9.16 o 
   2   5   1     1578.82     1621.62     16.59 o 
   3   5   1      193.71      188.17      6.01 o 
   4   5   1       43.76       40.05      3.45 o 
   5   5   1      367.68      362.65      9.96 o 
   6   5   1        3.10       -3.62      3.62 o 
   7   5   1       30.83       30.86      4.56 o 
   8   5   1        2.44        8.02      4.18 o 
  -8   6   1        3.15        6.05      3.77 o 
  -7   6   1       14.79        9.37      4.12 o 
  -6   6   1        0.02        1.28      2.78 o 
  -5   6   1      157.24      140.97      6.62 o 
  -4   6   1        0.34       -1.75      2.43 o 
  -3   6   1      171.20      186.15      6.40 o 
  -2   6   1       73.51       98.20      4.44 o 
  -1   6   1       86.17       69.77      3.94 o 
   0   6   1       21.46       21.79      2.22 o 
   1   6   1      322.97      340.44      7.64 o 
   2   6   1       71.25       65.38      3.87 o 
   3   6   1       29.20       30.51      3.13 o 
   4   6   1      291.35      285.08      8.87 o 
   5   6   1      203.50      205.83      8.14 o 
   6   6   1       37.93       31.44      4.63 o 
   7   6   1        0.51       -0.62      3.87 o 
  -7   7   1      128.95      141.07      7.56 o 
  -6   7   1      106.40      102.90      6.51 o 
  -5   7   1       13.36        5.87      3.40 o 
  -4   7   1      519.32      508.98     11.77 o 
  -3   7   1      168.97      166.64      6.54 o 
  -2   7   1       10.18        6.74      2.40 o 
  -1   7   1        1.37       -0.34      2.46 o 
   0   7   1       38.44       33.60      2.38 o 
   1   7   1        7.43       10.14      2.34 o 
   2   7   1      225.45      219.51      7.38 o 
   3   7   1      134.67      137.42      6.29 o 
   4   7   1       61.77       78.52      5.18 o 
   5   7   1       20.30       25.21      4.06 o 
   6   7   1       39.85       40.55      5.10 o 
   7   7   1        8.31       10.48      4.24 o 
  -7   8   1      113.17      116.03      7.83 o 
  -6   8   1       21.64       16.68      4.72 o 
  -5   8   1       67.56       62.01      5.21 o 
  -4   8   1      162.09      164.11      7.44 o 
  -3   8   1      214.04      220.90      8.28 o 
  -2   8   1       33.78       36.27      4.01 o 
  -1   8   1      205.09      193.89      7.26 o 
   0   8   1       50.14       43.47      2.87 o 
   1   8   1      321.86      311.36      9.44 o 
   2   8   1       25.95       28.89      3.88 o 
   3   8   1      155.15      157.28      7.34 o 
   4   8   1       46.63       41.80      4.70 o 
   5   8   1        9.03       12.89      4.15 o 
   6   8   1       28.26       25.63      5.22 o 
  -6   9   1       16.77       14.33      4.50 o 
  -5   9   1       49.80       53.76      5.32 o 
  -4   9   1       15.41       18.36      3.40 o 
  -3   9   1        1.35        2.34      2.81 o 
  -2   9   1      107.36      101.41      6.14 o 
  -1   9   1       53.60       53.88      4.61 o 
   0   9   1      146.61      122.88      5.69 o 
   1   9   1       69.15       78.24      5.40 o 
   2   9   1       51.22       48.93      4.70 o 
   3   9   1        6.86        8.77      3.65 o 
   4   9   1        0.68       -0.59      3.62 o 
   5   9   1        2.05        1.31      4.52 o 
  -5  10   1       22.18       19.90      4.59 o 
  -4  10   1        4.81        6.89      3.96 o 
  -3  10   1        2.28       -0.28      2.96 o 
  -2  10   1       71.41       78.78      5.87 o 
  -1  10   1      248.64      238.06      9.43 o 
   0  10   1       42.21       42.23      5.68 o 
   1  10   1        7.82       14.98      3.09 o 
   2  10   1       70.68       81.39      6.12 o 
   3  10   1       20.95       21.90      4.65 o 
   4  10   1        0.86       -3.37      4.21 o 
  -3  11   1       19.62       30.14      5.31 o 
  -2  11   1       13.77       18.73      4.09 o 
  -1  11   1       18.10       20.30      4.31 o 
   0  11   1        2.45        5.67      5.71 o 
   1  11   1       53.97       57.81      6.11 o 
   2  11   1      111.60      129.92      7.67 o 
  -1 -10   2       56.96       52.83      6.67 o 
   0 -10   2        7.55       13.58      2.75 o 
   1 -10   2       38.52       45.29      5.60 o 
   2 -10   2       42.12       45.39      5.72 o 
   3 -10   2       38.66       41.72      5.66 o 
  -3  -9   2       22.25       26.11      4.37 o 
  -2  -9   2       29.04       32.85      4.88 o 
  -1  -9   2        1.83        0.00      3.56 o 
   0  -9   2        1.10        1.04      6.35 o 
   1  -9   2       78.08       70.49      5.65 o 
   2  -9   2      129.74      124.71      7.44 o 
   3  -9   2        0.01        2.15      3.12 o 
   4  -9   2        1.69        8.70      3.65 o 
   5  -9   2       34.45       29.58      6.03 o 
  -4  -8   2       12.47       19.23      4.84 o 
  -3  -8   2       21.91       17.40      4.40 o 
  -2  -8   2        6.29        5.87      3.40 o 
  -1  -8   2       66.97       67.72      5.52 o 
   0  -8   2      120.23      111.22      4.53 o 
   1  -8   2        0.55        0.25      3.24 o 
   2  -8   2       34.58       42.07      4.25 o 
   3  -8   2        4.42        3.24      3.56 o 
   4  -8   2       25.22       30.28      4.41 o 
   5  -8   2       57.18       54.63      5.80 o 
   6  -8   2       55.67       55.18      6.55 o 
  -5  -7   2       14.44       24.48      4.65 o 
  -4  -7   2       14.06       18.89      3.81 o 
  -3  -7   2      126.40      117.20      6.97 o 
  -2  -7   2        3.97        4.15      2.93 o 
  -1  -7   2       47.80       51.66      4.64 o 
   0  -7   2        9.41        8.73      3.76 o 
   1  -7   2       27.89       25.11      3.78 o 
   2  -7   2       43.21       43.47      4.35 o 
   3  -7   2        0.52        5.64      2.78 o 
   4  -7   2      201.03      190.26      8.00 o 
   5  -7   2       32.18       33.65      4.19 o 
   6  -7   2       17.82       17.02      4.31 o 
   7  -7   2       69.30       77.06      7.18 o 
  -6  -6   2        0.22       -4.21      4.21 o 
  -5  -6   2       65.67       75.47      5.80 o 
  -4  -6   2        0.26       -3.40      3.40 o 
  -3  -6   2       97.97       97.61      5.92 o 
  -2  -6   2      158.82      167.17      7.00 o 
  -1  -6   2      161.70      156.36      6.41 o 
   0  -6   2        7.54       12.45      1.83 o 
   1  -6   2       11.14       10.90      2.78 o 
   2  -6   2        6.93        7.71      2.53 o 
   3  -6   2        3.87        4.90      2.99 o 
   4  -6   2      422.66      399.23     10.65 o 
   5  -6   2       10.94        9.36      3.65 o 
   6  -6   2        9.80       10.49      3.06 o 
   7  -6   2       70.07       75.29      5.99 o 
  -7  -5   2        6.97       15.04      3.96 o 
  -6  -5   2        0.95       -2.40      4.05 o 
  -5  -5   2       76.38       80.87      5.59 o 
  -4  -5   2      330.54      321.01      9.81 o 
  -3  -5   2      301.62      277.28      8.69 o 
  -2  -5   2       20.19       20.44      3.00 o 
  -1  -5   2      708.21      655.87     11.76 o 
   0  -5   2       11.27       16.18      1.83 o 
   1  -5   2        1.10        1.90      2.09 o 
   2  -5   2        2.30        6.24      1.93 o 
   3  -5   2      512.24      529.53     10.60 o 
   4  -5   2       90.18       92.33      5.29 o 
   5  -5   2      445.55      449.02     11.20 o 
   6  -5   2       48.91       45.48      4.60 o 
   7  -5   2        2.16       -4.02      4.02 o 
   8  -5   2       10.51        7.90      4.28 o 
  -7  -4   2       44.76       38.21      5.23 o 
  -6  -4   2       20.59       21.99      3.94 o 
  -5  -4   2       83.12       80.52      5.50 o 
  -4  -4   2       52.71       39.92      4.33 o 
  -3  -4   2       24.20       25.08      3.38 o 
  -2  -4   2     1581.10     1641.62     17.88 o 
  -1  -4   2      712.04      694.48     10.88 o 
   0  -4   2      324.42      345.72     12.45 o 
   1  -4   2        1.52        2.09      1.75 o 
   2  -4   2      249.56      223.32      6.10 o 
   3  -4   2      478.80      504.32      9.57 o 
   4  -4   2       87.57       95.47      4.98 o 
   5  -4   2      106.55      103.23      5.39 o 
   6  -4   2      194.29      205.72      7.97 o 
   7  -4   2        9.11        6.18      3.71 o 
   8  -4   2        0.38        1.25      3.52 o 
  -8  -3   2        4.33        1.37      4.59 o 
  -7  -3   2       35.30       25.30      5.57 o 
  -6  -3   2      173.99      145.77      7.60 o 
  -5  -3   2        0.05        0.22      2.87 o 
  -4  -3   2       63.08       65.71      4.21 o 
  -3  -3   2       45.68       49.91      3.39 o 
  -2  -3   2      637.78      637.84     10.18 o 
  -1  -3   2       98.55       94.46      3.71 o 
   0  -3   2     1987.99     1951.43     11.80 o 
   1  -3   2     3441.44     3537.69     23.93 o 
   2  -3   2      728.78      747.91     10.24 o 
   3  -3   2       63.63       70.68      3.56 o 
   4  -3   2      177.23      169.93      5.93 o 
   5  -3   2      390.09      383.83      9.41 o 
   6  -3   2      204.74      207.50      7.73 o 
   7  -3   2        5.30        0.50      3.56 o 
   8  -3   2       16.51       22.45      3.93 o 
   9  -3   2       26.80       20.25      5.37 o 
  -8  -2   2        0.03        0.00      4.33 o 
  -7  -2   2      166.06      203.44      8.54 o 
  -6  -2   2        0.44        2.37      2.78 o 
  -5  -2   2       29.25       29.78      3.63 o 
  -4  -2   2       10.29       16.58      2.53 o 
  -3  -2   2       17.64       23.07      2.44 o 
  -2  -2   2      210.67      226.34      5.52 o 
  -1  -2   2       85.12       91.11      3.17 o 
   0  -2   2       10.10       11.35      1.06 o 
   1  -2   2       11.96       13.66      1.59 o 
   2  -2   2      833.30      837.47      9.92 o 
   3  -2   2      433.99      434.07      7.65 o 
   4  -2   2     1026.39     1029.31     13.38 o 
   5  -2   2      257.69      230.37      6.98 o 
   6  -2   2       12.15       10.33      3.03 o 
   7  -2   2       61.51       55.76      5.08 o 
   8  -2   2        8.21       10.52      3.84 o 
   9  -2   2       19.72       18.33      4.84 o 
  -8  -1   2       10.17       13.26      4.24 o 
  -7  -1   2       66.93       73.46      5.61 o 
  -6  -1   2        1.47        0.44      2.93 o 
  -5  -1   2      106.98      102.95      5.05 o 
  -4  -1   2        0.41       -2.00      2.00 o 
  -3  -1   2       16.67       18.42      2.06 o 
  -2  -1   2      310.72      357.58      6.38 o 
  -1  -1   2      906.63      917.24      9.26 o 
   0  -1   2      257.49      277.22      3.21 o 
   1  -1   2      119.71      117.05      3.03 o 
   2  -1   2       57.96       62.60      2.59 o 
   3  -1   2        5.55        4.65      1.69 o 
   4  -1   2     1492.33     1594.41     16.02 o 
   5  -1   2       32.70       26.40      2.79 o 
   6  -1   2        3.23        3.31      2.46 o 
   7  -1   2      340.19      306.68      9.59 o 
   8  -1   2       25.79       29.50      4.41 o 
   9  -1   2        3.34        8.48      4.09 o 
  -8   0   2       57.12       68.36      5.70 o 
  -7   0   2        2.57       -3.21      3.21 o 
  -6   0   2       91.66       93.38      5.60 o 
  -5   0   2      597.12      593.88     11.46 o 
  -4   0   2      531.41      562.07      9.80 o 
  -3   0   2      239.57      274.17      6.00 o 
  -2   0   2        1.48        1.43      1.06 o 
  -1   0   2     4731.71     4722.42    100.55 o 
   0   0   2      505.63      529.50      3.97 o 
   1   0   2       17.46       11.58      1.26 o 
   2   0   2      228.74      229.11      4.27 o 
   3   0   2     3026.55     2945.35     20.44 o 
   4   0   2     1221.78     1215.85     13.80 o 
   5   0   2        3.95        2.62      1.93 o 
   6   0   2        1.05       -0.78      2.74 o 
   7   0   2        2.19        4.62      2.62 o 
   8   0   2       66.92       52.25      5.24 o 
   9   0   2        1.00        6.17      3.74 o 
  -8   1   2       19.67       33.23      4.59 o 
  -7   1   2      135.24      130.62      6.75 o 
  -6   1   2       82.62       86.80      5.09 o 
  -5   1   2      667.48      676.43     12.13 o 
  -4   1   2      426.00      453.13      8.72 o 
  -3   1   2     1449.38     1583.99     14.66 o 
  -2   1   2       32.24       27.84      1.89 o 
  -1   1   2     8667.32     7722.54    141.19 o 
   0   1   2       77.00       89.75      1.56 o 
   1   1   2     2655.79     2316.84     58.59 o 
   2   1   2       36.51       38.30      2.02 o 
   3   1   2      398.43      386.69      6.49 o 
   4   1   2       62.34       64.91      3.31 o 
   5   1   2        0.19       -1.09      1.90 o 
   6   1   2      110.69       91.07      5.40 o 
   7   1   2       47.99       49.12      4.57 o 
   8   1   2       64.43       50.04      5.14 o 
   9   1   2        1.78       -1.62      4.09 o 
  -8   2   2       18.41       23.20      4.65 o 
  -7   2   2        5.12        6.11      3.06 o 
  -6   2   2      223.79      230.35      7.72 o 
  -5   2   2       51.91       58.86      3.89 o 
  -4   2   2        3.51        6.46      1.97 o 
  -3   2   2      389.09      386.87      7.12 o 
  -2   2   2      164.99      154.94      3.82 o 
  -1   2   2      722.89      657.97      7.14 o 
   0   2   2     7565.84     5697.63    252.72 o 
   1   2   2     5174.50     4212.03     93.75 o 
   2   2   2        1.00        0.97      1.15 o 
   3   2   2       31.51       22.09      1.76 o 
   4   2   2      155.89      151.94      4.95 o 
   5   2   2      136.72      120.84      5.17 o 
   6   2   2      110.40       97.73      5.21 o 
   7   2   2      101.99      107.71      6.01 o 
   8   2   2        2.03        0.56      3.40 o 
   9   2   2        3.86        4.99      4.65 o 
  -8   3   2        0.47        3.96      3.52 o 
  -7   3   2       22.99       15.00      4.25 o 
  -6   3   2      105.52      118.60      5.96 o 
  -5   3   2       14.26       12.40      2.78 o 
  -4   3   2        4.64        2.34      2.12 o 
  -3   3   2     1529.68     1609.81     15.52 o 
  -2   3   2     2810.26     2842.27     19.79 o 
  -1   3   2      618.91      621.34      7.46 o 
   0   3   2        0.09        1.52      0.86 o 
   1   3   2       22.67       21.46      1.63 o 
   2   3   2     3231.21     3358.19     21.54 o 
   3   3   2        0.62        2.21      1.75 o 
   4   3   2      191.48      185.55      5.67 o 
   5   3   2      306.32      287.94      7.73 o 
   6   3   2      403.68      414.65     10.36 o 
   7   3   2        7.27        6.65      3.71 o 
   8   3   2       26.43       16.38      4.59 o 
   9   3   2       48.26       43.19      5.70 o 
  -8   4   2       95.76       96.15      7.29 o 
  -7   4   2      120.28      124.20      7.06 o 
  -6   4   2       24.56       26.85      3.91 o 
  -5   4   2       10.28       14.20      2.53 o 
  -4   4   2      113.68      127.19      4.90 o 
  -3   4   2      695.93      745.06     10.78 o 
  -2   4   2      138.77      146.39      4.38 o 
  -1   4   2      636.31      662.84      8.68 o 
   0   4   2     1315.22     1274.87     18.46 o 
   1   4   2      656.83      630.13      8.37 o 
   2   4   2      807.72      839.09     10.43 o 
   3   4   2      722.39      783.30     10.94 o 
   4   4   2       43.56       36.69      2.85 o 
   5   4   2      414.48      399.28      9.59 o 
   6   4   2        8.49       15.85      3.62 o 
   7   4   2       82.03       79.66      6.00 o 
   8   4   2       59.57       73.92      6.02 o 
  -8   5   2       51.04       59.70      6.20 o 
  -7   5   2        2.61        0.28      3.56 o 
  -6   5   2       32.50       36.78      4.00 o 
  -5   5   2       49.02       46.30      4.11 o 
  -4   5   2      166.49      156.03      6.07 o 
  -3   5   2      102.22      134.24      5.12 o 
  -2   5   2       78.01       77.31      3.63 o 
  -1   5   2      882.66      922.12     11.51 o 
   0   5   2      365.64      361.50      6.52 o 
   1   5   2       21.18       19.09      2.38 o 
   2   5   2        6.50        4.74      2.12 o 
   3   5   2      290.98      335.64      7.71 o 
   4   5   2      551.37      583.20     10.99 o 
   5   5   2       56.04       55.24      4.55 o 
   6   5   2      171.72      175.40      7.67 o 
   7   5   2       21.56       21.43      4.50 o 
   8   5   2        6.99       10.02      4.43 o 
  -8   6   2       10.65        2.72      4.24 o 
  -7   6   2        1.46        3.52      3.62 o 
  -6   6   2       49.53       40.19      4.70 o 
  -5   6   2      228.10      216.56      7.81 o 
  -4   6   2      251.82      251.29      7.79 o 
  -3   6   2        7.46        6.59      2.40 o 
  -2   6   2      241.78      269.00      7.08 o 
  -1   6   2      814.95      869.68     12.26 o 
   0   6   2      674.41      683.58      8.22 o 
   1   6   2       19.96       23.33      2.50 o 
   2   6   2        1.05        0.62      1.93 o 
   3   6   2        1.70        3.93      2.12 o 
   4   6   2       10.73       10.74      3.03 o 
   5   6   2       23.99       27.47      3.38 o 
   6   6   2       12.71       11.96      3.59 o 
   7   6   2       21.26       28.49      4.53 o 
   8   6   2        8.36       21.34      4.56 o 
  -7   7   2       17.78       15.71      3.97 o 
  -6   7   2       27.66       26.26      4.16 o 
  -5   7   2      121.45      117.26      6.28 o 
  -4   7   2       86.41       79.34      5.19 o 
  -3   7   2        0.50        8.30      2.34 o 
  -2   7   2      140.48      130.88      5.29 o 
  -1   7   2      440.29      423.21      9.29 o 
   0   7   2        6.49       10.09      1.68 o 
   1   7   2       67.13       71.59      4.06 o 
   2   7   2      161.88      156.45      6.16 o 
   3   7   2        8.67        5.93      3.00 o 
   4   7   2       19.14       19.96      3.41 o 
   5   7   2        7.22        8.77      3.12 o 
   6   7   2        3.34       -0.56      4.05 o 
   7   7   2        4.05       11.35      3.81 o 
  -7   8   2        4.57        1.68      4.12 o 
  -6   8   2       24.61       31.59      4.69 o 
  -5   8   2       17.77       19.05      4.03 o 
  -4   8   2       78.13       77.56      5.50 o 
  -3   8   2     1008.18      960.19     16.52 o 
  -2   8   2      845.03      820.19     14.59 o 
  -1   8   2        5.56        3.93      2.43 o 
   0   8   2      219.91      205.47      5.10 o 
   1   8   2       20.99       19.60      3.16 o 
   2   8   2      825.11      861.73     15.26 o 
   3   8   2        2.11       -0.22      2.93 o 
   4   8   2       65.07       60.54      4.99 o 
   5   8   2       80.82       72.63      5.97 o 
   6   8   2        0.99       -0.31      3.74 o 
  -6   9   2        5.50        5.58      4.34 o 
  -5   9   2        2.04        4.74      3.40 o 
  -4   9   2       61.20       48.03      5.14 o 
  -3   9   2       33.37       24.96      4.03 o 
  -2   9   2        1.66       -2.15      3.06 o 
  -1   9   2       43.90       51.42      4.32 o 
   0   9   2      147.30      131.67      4.63 o 
   1   9   2       54.90       59.00      4.83 o 
   2   9   2       89.95       99.55      6.07 o 
   3   9   2       11.26        3.65      3.28 o 
   4   9   2        2.39        3.68      3.43 o 
   5   9   2       57.19       47.99      5.89 o 
   6   9   2       42.26       46.58      6.60 o 
  -5  10   2        0.59       -2.31      3.68 o 
  -4  10   2        2.30       -0.90      3.46 o 
  -3  10   2       20.50       12.59      4.06 o 
  -2  10   2        4.31        4.37      3.46 o 
  -1  10   2       50.85       54.35      4.98 o 
   0  10   2        0.15       -0.11      2.07 o 
   1  10   2       25.88       29.41      4.50 o 
   2  10   2        1.92        2.25      3.31 o 
   3  10   2       17.65       13.68      4.15 o 
   4  10   2       39.39       60.37      5.69 o 
  -4  11   2       26.91       22.94      4.69 o 
  -3  11   2        8.86        8.08      4.28 o 
  -2  11   2        0.18        0.62      3.52 o 
  -1  11   2       32.39       42.08      4.94 o 
   0  11   2       22.07       22.90      3.80 o 
   1  11   2        9.22        6.18      4.43 o 
   2  11   2        1.21        5.11      3.40 o 
   3  11   2       10.34       19.57      3.93 o 
  -1  12   2       39.78       44.44      5.79 o 
   0  12   2        5.40        8.42      3.01 o 
  -2  -9   3        2.79       -2.78      4.62 o 
  -1  -9   3        0.12        1.65      3.71 o 
   0  -9   3        0.57        2.59      2.41 o 
   1  -9   3        0.28       -3.18      3.43 o 
   2  -9   3       42.02       46.12      5.22 o 
   3  -9   3        0.03        2.65      3.15 o 
   4  -9   3        1.61        0.69      4.09 o 
  -3  -8   3       12.20       12.77      4.43 o 
  -2  -8   3       29.33       22.13      4.75 o 
  -1  -8   3        1.03        2.34      2.90 o 
   0  -8   3       25.91       28.34      4.53 o 
   1  -8   3       59.30       44.91      5.45 o 
   2  -8   3       12.86       15.83      3.62 o 
   3  -8   3       16.57       18.67      3.84 o 
   4  -8   3        6.05        5.21      3.24 o 
   5  -8   3        0.03       -3.68      3.68 o 
  -4  -7   3       19.81       19.05      4.81 o 
  -3  -7   3       26.52       29.13      4.66 o 
  -2  -7   3      109.81      119.76      6.74 o 
  -1  -7   3      163.40      172.59      7.59 o 
   0  -7   3       30.77       25.71      2.90 o 
   1  -7   3      261.04      258.04      9.23 o 
   2  -7   3       24.31       19.25      3.78 o 
   3  -7   3        6.06        9.24      3.15 o 
   4  -7   3        5.57       -0.28      3.12 o 
   5  -7   3        0.00       -2.93      3.46 o 
   6  -7   3        0.11       -0.65      3.84 o 
  -5  -6   3        9.46       12.33      4.06 o 
  -4  -6   3        6.60        5.12      3.56 o 
  -3  -6   3        1.38       -2.99      2.99 o 
  -2  -6   3       56.36       51.73      5.17 o 
  -1  -6   3      250.18      238.78      8.50 o 
   0  -6   3      104.83       91.05      3.87 o 
   1  -6   3      242.41      238.49      7.93 o 
   2  -6   3      201.03      182.43      7.22 o 
   3  -6   3       15.09       16.83      3.28 o 
   4  -6   3        4.36        3.12      3.12 o 
   5  -6   3       17.29       17.15      3.75 o 
   6  -6   3       11.37        8.74      3.71 o 
   7  -6   3        0.50        0.00      3.80 o 
  -6  -5   3        1.43       12.32      3.68 o 
  -5  -5   3        0.49       -0.28      3.37 o 
  -4  -5   3        7.76        7.11      3.15 o 
  -3  -5   3       52.67       46.08      4.67 o 
  -2  -5   3       15.56       14.21      3.28 o 
  -1  -5   3       67.20       64.12      4.62 o 
   0  -5   3      235.03      250.78      7.27 o 
   1  -5   3       72.82       67.74      4.28 o 
   2  -5   3      133.65      137.90      5.70 o 
   3  -5   3      508.02      481.71     10.88 o 
   4  -5   3     1207.53     1239.72     18.43 o 
   5  -5   3        1.76        1.65      2.84 o 
   6  -5   3       67.09       69.20      5.46 o 
   7  -5   3        0.01        1.81      3.21 o 
   8  -5   3        5.71       11.57      3.87 o 
  -7  -4   3       18.10       15.39      5.40 o 
  -6  -4   3       46.24       49.11      5.51 o 
  -5  -4   3        7.11        9.36      3.56 o 
  -4  -4   3       10.22        4.34      3.40 o 
  -3  -4   3        1.02        4.02      2.71 o 
  -2  -4   3       12.29       16.99      2.90 o 
  -1  -4   3        0.09       -2.15      2.15 o 
   0  -4   3      400.92      432.97      6.32 o 
   1  -4   3      162.67      184.62      6.05 o 
   2  -4   3        0.45       -0.62      1.96 o 
   3  -4   3        3.42        0.84      2.43 o 
   4  -4   3      283.96      281.21      8.11 o 
   5  -4   3       45.87       46.56      4.42 o 
   6  -4   3        0.77        2.93      3.15 o 
   7  -4   3      176.89      194.26      8.42 o 
   8  -4   3       71.52       68.77      6.71 o 
  -7  -3   3       19.55        9.28      4.40 o 
  -6  -3   3      157.37      179.96      8.15 o 
  -5  -3   3      209.28      211.91      8.27 o 
  -4  -3   3      213.91      202.93      7.33 o 
  -3  -3   3      387.99      374.38      9.09 o 
  -2  -3   3        1.18       -1.40      2.03 o 
  -1  -3   3        7.17        1.81      2.22 o 
   0  -3   3      489.07      521.46      6.45 o 
   1  -3   3      266.60      305.75      6.78 o 
   2  -3   3       60.28       60.28      3.33 o 
   3  -3   3       15.73       13.50      2.41 o 
   4  -3   3      455.01      448.66      9.70 o 
   5  -3   3      207.74      207.25      7.18 o 
   6  -3   3      200.30      195.44      7.73 o 
   7  -3   3       40.02       46.50      4.79 o 
   8  -3   3       11.07       17.60      4.49 o 
  -7  -2   3        1.56       -3.62      4.37 o 
  -6  -2   3       90.11       87.08      6.32 o 
  -5  -2   3       19.81       21.12      3.19 o 
  -4  -2   3       78.67       72.30      4.47 o 
  -3  -2   3     1001.55     1047.06     14.46 o 
  -2  -2   3       18.49       21.76      2.35 o 
  -1  -2   3       21.74       18.59      2.25 o 
   0  -2   3       60.78       63.10      2.15 o 
   1  -2   3      198.14      212.80      5.26 o 
   2  -2   3       36.69       42.80      2.60 o 
   3  -2   3       92.20       94.89      4.14 o 
   4  -2   3       57.16       51.75      3.46 o 
   5  -2   3       20.79       24.23      2.97 o 
   6  -2   3      294.63      278.01      8.87 o 
   7  -2   3      341.97      342.85     10.39 o 
   8  -2   3       10.24       14.26      3.65 o 
   9  -2   3       69.47       78.09      6.55 o 
  -8  -1   3        9.55        9.05      3.99 o 
  -7  -1   3       17.74       22.39      3.97 o 
  -6  -1   3       39.44       32.02      4.32 o 
  -5  -1   3       38.44       33.38      3.88 o 
  -4  -1   3      160.80      184.11      6.29 o 
  -3  -1   3       26.39       18.50      2.60 o 
  -2  -1   3     1034.76     1064.99     12.55 o 
  -1  -1   3      421.44      434.35      7.10 o 
   0  -1   3       83.43       81.40      2.14 o 
   1  -1   3      155.74      181.82      4.29 o 
   2  -1   3       77.25       67.59      2.94 o 
   3  -1   3      992.66     1078.08     12.15 o 
   4  -1   3        4.07        2.09      1.93 o 
   5  -1   3       36.84       32.39      3.29 o 
   6  -1   3       14.13        7.28      3.37 o 
   7  -1   3       19.53       18.71      3.56 o 
   8  -1   3        5.59        8.74      3.46 o 
   9  -1   3       16.64       19.48      4.71 o 
  -8   0   3       14.67       15.92      4.31 o 
  -7   0   3        0.44        4.99      2.87 o 
  -6   0   3       59.20       59.84      5.05 o 
  -5   0   3       60.02       60.77      4.55 o 
  -4   0   3        4.00        5.15      2.28 o 
  -3   0   3      282.29      269.70      6.66 o 
  -2   0   3      857.76      915.10     10.88 o 
  -1   0   3     1971.37     2221.51     16.17 o 
   0   0   3     4818.77     5057.25    231.07 o 
   1   0   3      861.66      864.84      8.95 o 
   2   0   3      470.91      450.78      6.76 o 
   3   0   3       32.03       31.24      2.38 o 
   4   0   3      736.88      769.23     11.14 o 
   5   0   3       43.53       40.07      3.36 o 
   6   0   3       58.46       53.95      4.39 o 
   7   0   3       54.31       49.93      4.61 o 
   8   0   3      106.13       89.62      6.64 o 
   9   0   3        4.41        0.66      4.18 o 
  -8   1   3        0.30        5.39      3.37 o 
  -7   1   3        1.54        2.96      2.71 o 
  -6   1   3       15.10       17.08      3.12 o 
  -5   1   3        8.18        7.37      2.75 o 
  -4   1   3      457.12      501.75      9.80 o 
  -3   1   3      242.78      251.42      6.08 o 
  -2   1   3        2.29        2.34      1.31 o 
  -1   1   3     1163.36     1300.17     11.47 o 
   0   1   3    28727.41    27670.86   3602.39 o 
   1   1   3     7108.04     7128.15    138.02 o 
   2   1   3      267.02      292.44      5.23 o 
   3   1   3     1588.63     1610.13     14.88 o 
   4   1   3      584.36      546.31      9.15 o 
   5   1   3      284.50      288.44      7.53 o 
   6   1   3       59.87       53.23      4.36 o 
   7   1   3      135.16      124.90      6.63 o 
   8   1   3      174.42      162.30      8.13 o 
   9   1   3        0.01       -4.27      4.27 o 
  -8   2   3       17.54       23.39      4.65 o 
  -7   2   3        0.11        0.53      3.24 o 
  -6   2   3        0.81        0.47      2.56 o 
  -5   2   3      101.19      110.45      5.39 o 
  -4   2   3      162.34      181.47      5.89 o 
  -3   2   3       20.24       26.59      2.31 o 
  -2   2   3      495.28      503.16      7.67 o 
  -1   2   3        0.95        0.53      1.22 o 
   0   2   3     1247.71     1277.82     14.60 o 
   1   2   3      578.01      586.51      7.01 o 
   2   2   3      222.34      211.45      4.48 o 
   3   2   3     1145.80     1186.17     12.54 o 
   4   2   3      712.00      644.18     10.17 o 
   5   2   3        6.76        7.80      2.37 o 
   6   2   3       50.51       46.50      3.89 o 
   7   2   3       28.54       27.33      3.91 o 
   8   2   3        1.07        6.17      2.96 o 
   9   2   3        6.70       13.85      4.34 o 
  -8   3   3      202.03      212.90      9.92 o 
  -7   3   3        2.29        1.90      3.40 o 
  -6   3   3       81.69       85.68      5.53 o 
  -5   3   3       96.65       93.29      4.95 o 
  -4   3   3      161.23      157.47      5.73 o 
  -3   3   3      228.24      260.69      6.23 o 
  -2   3   3      132.29      130.13      4.02 o 
  -1   3   3      769.85      788.46      9.13 o 
   0   3   3     1051.06     1069.17     24.36 o 
   1   3   3      954.39      940.39      9.67 o 
   2   3   3       17.51       19.84      1.91 o 
   3   3   3        5.24        8.40      1.72 o 
   4   3   3      147.83      168.14      5.48 o 
   5   3   3       18.15       11.78      2.59 o 
   6   3   3      483.25      442.25     11.00 o 
   7   3   3      145.18      128.15      6.98 o 
   8   3   3       24.25       26.62      3.97 o 
   9   3   3       12.53        9.80      4.46 o 
  -8   4   3       18.68       10.02      4.22 o 
  -7   4   3       71.51       83.33      5.99 o 
  -6   4   3      447.34      438.02     11.31 o 
  -5   4   3      219.47      225.92      7.60 o 
  -4   4   3       49.15       49.98      3.42 o 
  -3   4   3     1335.39     1377.09     15.17 o 
  -2   4   3      102.48       92.14      3.77 o 
  -1   4   3      149.34      141.41      4.17 o 
   0   4   3       19.19       16.92      1.35 o 
   1   4   3       34.33       35.26      2.26 o 
   2   4   3      195.79      206.33      5.10 o 
   3   4   3      376.99      402.65      7.91 o 
   4   4   3      720.30      715.28     11.58 o 
   5   4   3      544.64      526.71     10.92 o 
   6   4   3     1008.57     1028.85     16.98 o 
   7   4   3        3.33        3.34      3.46 o 
   8   4   3        2.18       -3.80      3.80 o 
  -8   5   3        3.27        1.00      3.93 o 
  -7   5   3       65.35       77.42      5.93 o 
  -6   5   3        4.56        3.68      2.65 o 
  -5   5   3       44.79       40.82      3.82 o 
  -4   5   3      102.05      104.23      4.80 o 
  -3   5   3      921.07      889.42     13.05 o 
  -2   5   3       13.13       20.53      2.44 o 
  -1   5   3        9.35        5.47      2.00 o 
   0   5   3       50.27       45.76      2.02 o 
   1   5   3      246.24      251.55      5.81 o 
   2   5   3       83.39       80.04      3.73 o 
   3   5   3       12.04       11.18      2.37 o 
   4   5   3       23.89       31.24      3.22 o 
   5   5   3        7.00        6.77      2.62 o 
   6   5   3      111.69      123.80      6.71 o 
   7   5   3       26.65       29.72      4.28 o 
   8   5   3        1.49        1.28      4.21 o 
  -8   6   3        0.27       -3.46      4.27 o 
  -7   6   3       28.51       28.01      4.75 o 
  -6   6   3       88.75       80.53      5.91 o 
  -5   6   3       59.06       59.15      4.64 o 
  -4   6   3      146.34      158.59      6.21 o 
  -3   6   3      327.29      326.03      8.20 o 
  -2   6   3      143.60      124.40      4.83 o 
  -1   6   3        7.25        6.90      1.87 o 
   0   6   3     1300.68     1285.57     52.35 o 
   1   6   3      452.98      425.12      8.49 o 
   2   6   3        4.04        3.74      1.81 o 
   3   6   3       19.78       16.07      2.84 o 
   4   6   3      150.72      143.85      5.96 o 
   5   6   3       45.23       45.95      4.01 o 
   6   6   3        0.10        3.02      2.96 o 
   7   6   3       18.69       16.37      3.81 o 
   8   6   3        9.95       -0.34      4.43 o 
  -7   7   3        0.69        2.56      3.52 o 
  -6   7   3       61.17       58.05      5.17 o 
  -5   7   3       44.32       33.72      4.41 o 
  -4   7   3        0.01       -3.09      3.09 o 
  -3   7   3      261.88      263.23      7.99 o 
  -2   7   3      144.62      139.13      5.74 o 
  -1   7   3      125.77      122.94      5.16 o 
   0   7   3      878.80      860.14     10.57 o 
   1   7   3       70.91       58.10      3.93 o 
   2   7   3       22.01       20.38      2.97 o 
   3   7   3      155.21      138.22      6.18 o 
   4   7   3      194.05      183.53      7.22 o 
   5   7   3       82.57       90.50      5.81 o 
   6   7   3        1.86       -3.77      3.77 o 
   7   7   3        0.16       -0.31      3.77 o 
  -7   8   3        3.71        0.34      4.43 o 
  -6   8   3        0.28        3.93      3.06 o 
  -5   8   3       11.98       13.17      3.68 o 
  -4   8   3      145.89      146.83      7.11 o 
  -3   8   3       78.71       69.59      5.28 o 
  -2   8   3       48.12       44.51      4.36 o 
  -1   8   3       21.73       20.16      2.78 o 
   0   8   3       52.12       47.79      3.36 o 
   1   8   3       54.96       52.83      4.02 o 
   2   8   3      256.53      241.16      8.10 o 
   3   8   3      132.72      136.94      6.67 o 
   4   8   3      117.89       94.83      6.02 o 
   5   8   3        0.52       -3.24      3.43 o 
   6   8   3       41.00       42.64      5.04 o 
   7   8   3       41.28       52.58      6.04 o 
  -6   9   3       15.47       16.11      4.43 o 
  -5   9   3       10.95        8.58      3.90 o 
  -4   9   3        5.04       11.32      3.74 o 
  -3   9   3       13.48       10.68      3.81 o 
  -2   9   3       59.78       60.75      4.89 o 
  -1   9   3       56.04       46.91      4.55 o 
   0   9   3      204.54      198.91      5.41 o 
   1   9   3       28.40       27.58      3.72 o 
   2   9   3       92.86       79.34      5.32 o 
   3   9   3      322.20      348.47     10.59 o 
   4   9   3       42.00       53.83      5.38 o 
   5   9   3        0.01       -4.08      4.08 o 
   6   9   3       40.22       41.29      5.54 o 
  -5  10   3        1.08        3.59      3.65 o 
  -4  10   3        1.34        2.99      3.09 o 
  -3  10   3        1.19        5.33      3.15 o 
  -2  10   3       99.23       88.14      6.32 o 
  -1  10   3        0.76       -3.09      3.09 o 
   0  10   3        4.42        5.90      2.25 o 
   1  10   3      213.37      216.49      8.83 o 
   2  10   3       42.85       41.50      5.13 o 
   3  10   3       19.45       21.21      4.12 o 
   4  10   3        0.14        3.71      3.46 o 
   5  10   3        6.12       14.13      4.43 o 
  -4  11   3       21.86       30.99      5.03 o 
  -3  11   3       55.24       61.36      5.79 o 
  -2  11   3       35.30       42.53      5.13 o 
  -1  11   3       51.26       47.72      5.57 o 
   0  11   3        0.47        0.48      2.39 o 
   1  11   3        5.11        5.96      3.90 o 
   2  11   3       24.70       28.09      4.62 o 
   3  11   3        2.15        2.59      3.84 o 
   4  11   3       37.46       35.09      6.00 o 
  -2  12   3        2.02       -3.77      4.12 o 
  -1  12   3       19.16       20.17      4.65 o 
   0  12   3       94.06      108.72      9.60 o 
   1  12   3       56.30       57.56      6.08 o 
  -2  -8   4        0.27       -1.34      3.99 o 
  -1  -8   4        5.75        0.97      3.96 o 
   0  -8   4        4.44        8.81      4.99 o 
   1  -8   4      111.20      111.69      7.05 o 
   2  -8   4        0.07       -0.62      3.84 o 
   3  -8   4       13.97       17.79      4.28 o 
   4  -8   4       38.43       34.22      5.41 o 
  -3  -7   4       21.98       17.02      4.84 o 
  -2  -7   4       55.74       58.30      5.61 o 
  -1  -7   4       12.19       12.21      4.46 o 
   0  -7   4       58.54       54.78      3.59 o 
   1  -7   4       72.81       80.68      5.99 o 
   2  -7   4       34.10       39.34      4.63 o 
   3  -7   4      103.81       95.79      6.67 o 
   4  -7   4       89.46      100.30      6.41 o 
   5  -7   4       42.68       47.53      5.44 o 
   6  -7   4       27.45       29.81      4.94 o 
  -5  -6   4        1.75        9.70      4.30 o 
  -4  -6   4       20.37       18.52      4.53 o 
  -3  -6   4       71.65       67.57      5.87 o 
  -2  -6   4       13.49        9.80      3.96 o 
  -1  -6   4       86.48       84.74      5.63 o 
   0  -6   4      102.49      103.68      4.35 o 
   1  -6   4        0.06       -1.18      3.06 o 
   2  -6   4       41.49       37.38      4.95 o 
   3  -6   4      573.13      555.38     13.42 o 
   4  -6   4       34.54       34.03      4.72 o 
   5  -6   4        8.06        9.67      3.31 o 
   6  -6   4       74.14       79.14      6.78 o 
   7  -6   4       64.65       64.87      6.52 o 
  -5  -5   4        3.69       -0.94      3.90 o 
  -4  -5   4        6.85        2.81      3.71 o 
  -3  -5   4      100.35      108.94      6.36 o 
  -2  -5   4      390.76      400.86     10.64 o 
  -1  -5   4       13.30       16.33      3.12 o 
   0  -5   4        0.39        1.39      3.12 o 
   1  -5   4       86.99       90.91      5.44 o 
   2  -5   4        9.47        3.96      3.00 o 
   3  -5   4       21.68       27.97      3.47 o 
   4  -5   4      150.20      157.62      6.83 o 
   5  -5   4       30.33       20.79      4.25 o 
   6  -5   4        8.39       12.48      3.56 o 
   7  -5   4       61.76       66.87      6.49 o 
  -6  -4   4       48.05       46.76      5.98 o 
  -5  -4   4       45.76       30.58      4.98 o 
  -4  -4   4       28.26       31.64      3.78 o 
  -3  -4   4        8.15       14.76      3.03 o 
  -2  -4   4       25.49       20.54      3.81 o 
  -1  -4   4        5.74        6.62      2.53 o 
   0  -4   4        3.11        5.12      1.53 o 
   1  -4   4        6.14        8.30      2.22 o 
   2  -4   4      156.48      158.70      6.16 o 
   3  -4   4        0.00       -2.25      2.25 o 
   4  -4   4       68.47       71.42      4.87 o 
   5  -4   4        5.25        2.78      2.93 o 
   6  -4   4       13.62       10.93      3.43 o 
   7  -4   4        0.04       -1.47      3.90 o 
   8  -4   4       23.74       26.05      5.19 o 
  -7  -3   4       19.39       18.36      5.15 o 
  -6  -3   4        2.14        3.34      3.52 o 
  -5  -3   4       60.46       61.23      5.45 o 
  -4  -3   4        9.87       12.70      3.43 o 
  -3  -3   4     1001.50     1002.03     16.08 o 
  -2  -3   4       94.06       93.88      4.98 o 
  -1  -3   4       13.78       15.62      2.47 o 
   0  -3   4      361.27      330.25      5.60 o 
   1  -3   4      282.00      281.66      7.15 o 
   2  -3   4        1.49        1.09      2.12 o 
   3  -3   4      306.22      323.66      8.18 o 
   4  -3   4        0.08       -0.94      2.37 o 
   5  -3   4      125.42      119.33      6.00 o 
   6  -3   4      139.51      147.28      6.92 o 
   7  -3   4       83.32       77.04      6.16 o 
   8  -3   4        0.62        5.99      3.87 o 
  -7  -2   4       71.52       72.12      6.15 o 
  -6  -2   4       63.37       37.46      5.20 o 
  -5  -2   4       78.52       88.14      5.50 o 
  -4  -2   4        5.48        4.62      2.78 o 
  -3  -2   4      149.41      144.06      5.74 o 
  -2  -2   4      301.11      317.48      7.80 o 
  -1  -2   4      225.03      226.62      6.27 o 
   0  -2   4      516.10      512.27      6.41 o 
   1  -2   4     1149.61     1185.10     14.02 o 
   2  -2   4       41.68       51.48      3.33 o 
   3  -2   4      409.76      424.74      8.65 o 
   4  -2   4       80.78       71.83      4.16 o 
   5  -2   4       33.51       34.24      3.47 o 
   6  -2   4       40.10       34.47      4.04 o 
   7  -2   4       39.63       32.11      4.73 o 
   8  -2   4        8.35        6.33      4.27 o 
   9  -2   4        4.65        3.12      4.46 o 
  -7  -1   4        8.85       15.20      3.74 o 
  -6  -1   4       45.03       35.56      5.07 o 
  -5  -1   4       87.40       75.35      5.47 o 
  -4  -1   4        0.39        4.09      2.00 o 
  -3  -1   4        8.10        8.43      2.62 o 
  -2  -1   4        4.06        6.65      1.93 o 
  -1  -1   4      264.78      253.86      6.17 o 
   0  -1   4       55.98       60.03      2.17 o 
   1  -1   4        8.86       12.21      1.94 o 
   2  -1   4       31.29       27.43      2.38 o 
   3  -1   4      892.47      904.85     12.32 o 
   4  -1   4      499.66      490.37      9.69 o 
   5  -1   4        9.84        6.90      2.68 o 
   6  -1   4       60.51       61.40      4.61 o 
   7  -1   4        4.64        5.74      3.65 o 
   8  -1   4       42.11       32.08      4.91 o 
   9  -1   4        0.00        0.00      4.30 o 
  -8   0   4       11.23       17.35      4.03 o 
  -7   0   4        0.63        2.09      3.52 o 
  -6   0   4      213.60      204.89      8.65 o 
  -5   0   4      148.09      149.83      6.74 o 
  -4   0   4       31.19       26.82      3.25 o 
  -3   0   4        0.45        0.31      2.03 o 
  -2   0   4      115.79      120.08      4.35 o 
  -1   0   4       31.77       33.65      2.54 o 
   0   0   4      698.62      754.86      6.75 o 
   1   0   4        4.58        6.27      1.56 o 
   2   0   4        2.06        0.97      1.40 o 
   3   0   4     1998.32     2086.65     18.51 o 
   4   0   4        0.03        1.43      1.96 o 
   5   0   4        2.89        2.78      2.15 o 
   6   0   4      291.83      286.36      8.55 o 
   7   0   4      143.51      154.44      7.62 o 
   8   0   4       23.15       13.37      4.41 o 
   9   0   4        9.04       12.26      4.52 o 
  -8   1   4        0.18        4.40      3.34 o 
  -7   1   4       10.03        4.65      3.99 o 
  -6   1   4      231.06      245.29      8.92 o 
  -5   1   4      105.55      112.55      5.74 o 
  -4   1   4        2.69        6.96      2.00 o 
  -3   1   4       56.58       52.77      3.33 o 
  -2   1   4      176.86      181.59      5.16 o 
  -1   1   4      213.49      216.52      5.16 o 
   0   1   4        9.03       10.01      2.64 o 
   1   1   4     2284.50     2574.30     18.21 o 
   2   1   4      147.37      162.47      4.36 o 
   3   1   4      658.71      665.05      9.68 o 
   4   1   4      206.69      236.90      6.32 o 
   5   1   4      267.13      259.62      7.31 o 
   6   1   4      150.28      132.90      6.08 o 
   7   1   4        1.04       -1.68      3.09 o 
   8   1   4       41.69       42.75      4.76 o 
   9   1   4       41.17       33.38      5.41 o 
  -8   2   4        4.98        4.02      4.24 o 
  -7   2   4        2.69        6.02      3.18 o 
  -6   2   4        0.12        0.50      2.87 o 
  -5   2   4        3.19        3.28      2.75 o 
  -4   2   4      259.92      260.22      7.36 o 
  -3   2   4      283.12      286.67      7.07 o 
  -2   2   4      146.23      150.25      4.69 o 
  -1   2   4      508.29      552.32      8.09 o 
   0   2   4        3.00        2.12      1.04 o 
   1   2   4      385.72      413.55      6.53 o 
   2   2   4      121.76      124.44      3.83 o 
   3   2   4        0.10       -1.75      1.75 o 
   4   2   4       65.60       75.82      3.84 o 
   5   2   4      140.38      120.99      5.39 o 
   6   2   4      199.69      186.58      6.97 o 
   7   2   4      104.03       93.24      5.76 o 
   8   2   4        1.21        0.84      3.43 o 
   9   2   4       62.17       70.66      6.61 o 
  -8   3   4       10.43        4.68      4.71 o 
  -7   3   4       74.83       69.10      6.18 o 
  -6   3   4      245.95      233.54      8.96 o 
  -5   3   4       27.84       26.58      3.82 o 
  -4   3   4      321.64      320.07      8.25 o 
  -3   3   4      487.77      490.24      9.18 o 
  -2   3   4       80.55       80.27      3.66 o 
  -1   3   4      247.14      249.35      5.51 o 
   0   3   4     1261.77     1281.84     77.17 o 
   1   3   4     2074.85     2124.57     16.70 o 
   2   3   4        4.72        4.87      1.69 o 
   3   3   4       18.76       17.73      2.25 o 
   4   3   4      237.98      239.09      6.54 o 
   5   3   4      364.35      352.07      8.84 o 
   6   3   4      239.25      243.68      7.99 o 
   7   3   4       83.88       82.08      5.59 o 
   8   3   4       20.40       30.77      4.25 o 
   9   3   4       16.47       19.30      5.15 o 
  -8   4   4        0.11        3.71      3.87 o 
  -7   4   4       24.26       20.37      4.44 o 
  -6   4   4       82.87       82.01      5.69 o 
  -5   4   4      114.81      123.97      6.15 o 
  -4   4   4       69.61       64.04      4.15 o 
  -3   4   4      821.56      853.06     12.68 o 
  -2   4   4      109.81      123.56      4.47 o 
  -1   4   4      123.60      122.44      4.14 o 
   0   4   4      725.17      676.25      6.54 o 
   1   4   4     1150.16     1117.72     12.16 o 
   2   4   4      142.40      142.80      4.57 o 
   3   4   4      131.72      128.57      4.64 o 
   4   4   4        0.38        3.74      2.03 o 
   5   4   4      246.00      237.99      7.53 o 
   6   4   4      251.60      246.53      8.34 o 
   7   4   4        0.54       -3.65      3.65 o 
   8   4   4        0.27        4.49      3.65 o 
  -8   5   4        0.19        0.34      4.08 o 
  -7   5   4        0.97       -3.27      3.96 o 
  -6   5   4        8.39        8.74      3.81 o 
  -5   5   4       14.50       15.24      3.03 o 
  -4   5   4       19.74       21.41      3.19 o 
  -3   5   4      268.84      277.60      7.41 o 
  -2   5   4      495.58      487.39      9.12 o 
  -1   5   4      630.02      631.85      9.79 o 
   0   5   4      383.24      348.60      5.02 o 
   1   5   4      402.00      431.05      7.85 o 
   2   5   4     1270.66     1256.74     14.64 o 
   3   5   4     1571.23     1580.33     17.41 o 
   4   5   4       77.32       68.52      4.25 o 
   5   5   4       52.67       47.07      4.30 o 
   6   5   4       95.84       79.28      6.01 o 
   7   5   4       32.55       32.27      4.69 o 
   8   5   4        3.07       -2.18      4.40 o 
  -7   6   4       17.00       13.05      4.09 o 
  -6   6   4        1.52        0.53      3.27 o 
  -5   6   4       52.28       53.18      4.48 o 
  -4   6   4        7.83        3.87      3.28 o 
  -3   6   4      238.16      253.50      7.50 o 
  -2   6   4      469.15      522.09     10.04 o 
  -1   6   4       62.30       57.68      3.46 o 
   0   6   4        0.45        0.42      1.37 o 
   1   6   4      437.26      435.70      8.69 o 
   2   6   4      394.04      389.69      8.46 o 
   3   6   4      146.11      129.98      5.33 o 
   4   6   4        0.52        0.94      2.49 o 
   5   6   4      307.61      317.76      9.48 o 
   6   6   4       82.91       77.17      5.91 o 
   7   6   4        3.16        5.18      3.40 o 
   8   6   4        1.70        2.34      3.84 o 
  -7   7   4        6.09       13.73      4.15 o 
  -6   7   4       56.47       66.27      5.80 o 
  -5   7   4      105.95      123.86      6.45 o 
  -4   7   4       46.92       40.23      4.23 o 
  -3   7   4        0.73        7.36      2.53 o 
  -2   7   4       21.43       20.82      2.84 o 
  -1   7   4       52.87       42.62      3.83 o 
   0   7   4        7.39        3.83      1.67 o 
   1   7   4        1.03        0.00      2.15 o 
   2   7   4        6.35        8.24      2.43 o 
   3   7   4       21.31       24.82      3.06 o 
   4   7   4       52.69       45.87      4.42 o 
   5   7   4       39.18       42.07      4.60 o 
   6   7   4       60.48       62.91      5.36 o 
   7   7   4        2.83        0.62      3.43 o 
  -7   8   4       53.31       57.14      6.29 o 
  -6   8   4       91.13       83.62      6.69 o 
  -5   8   4        3.60       -1.09      3.56 o 
  -4   8   4      234.52      212.98      8.35 o 
  -3   8   4      400.48      401.64     10.66 o 
  -2   8   4        4.92        9.64      3.06 o 
  -1   8   4       89.06       95.60      5.07 o 
   0   8   4       25.93       30.95      3.44 o 
   1   8   4      253.16      276.69      8.17 o 
   2   8   4       52.46       43.37      4.52 o 
   3   8   4       61.08       51.49      4.86 o 
   4   8   4       34.67       33.69      4.32 o 
   5   8   4        9.43        3.18      3.96 o 
   6   8   4       79.60       91.40      6.69 o 
   7   8   4       17.31       28.57      5.15 o 
  -6   9   4        1.86        3.99      3.99 o 
  -5   9   4       51.69       53.71      5.20 o 
  -4   9   4       53.89       51.22      5.17 o 
  -3   9   4      252.12      245.77      9.25 o 
  -2   9   4       23.75       25.72      3.81 o 
  -1   9   4      288.97      261.97      8.72 o 
   0   9   4       46.99       45.51      4.07 o 
   1   9   4      268.82      272.24      8.77 o 
   2   9   4       10.99       12.05      2.87 o 
   3   9   4       17.69       17.02      3.56 o 
   4   9   4        8.09       12.58      3.65 o 
   5   9   4        2.77        3.52      3.81 o 
   6   9   4       16.53       16.36      4.62 o 
  -5  10   4        8.08        4.93      4.71 o 
  -4  10   4        0.95        5.11      3.46 o 
  -3  10   4        3.37        2.25      3.37 o 
  -2  10   4       60.15       59.56      4.98 o 
  -1  10   4      145.64      152.60      7.33 o 
   0  10   4        5.70        3.89      2.27 o 
   1  10   4       36.87       46.84      4.76 o 
   2  10   4       32.65       35.78      4.35 o 
   3  10   4       39.31       40.11      5.16 o 
   4  10   4        7.38       16.26      3.53 o 
   5  10   4        0.82        2.31      3.93 o 
  -4  11   4        7.03        9.05      4.15 o 
  -3  11   4        0.12       -3.15      3.46 o 
  -2  11   4        0.01        0.59      3.31 o 
  -1  11   4       99.17      119.57      6.95 o 
   0  11   4      107.28      115.41      6.54 o 
   1  11   4        8.89        6.99      3.71 o 
   2  11   4      101.10      121.87      7.33 o 
   3  11   4       60.75       56.84      6.20 o 
   4  11   4        1.51        3.03      3.74 o 
  -2  12   4        0.00        3.71      3.87 o 
  -1  12   4        9.44       10.55      4.21 o 
   0  12   4        2.94       11.49      5.40 o 
   1  12   4        6.22        2.65      4.40 o 
   2  12   4       45.17       47.12      6.04 o 
   0  -8   5        3.40        1.76      2.96 o 
   1  -8   5        0.24        0.69      4.27 o 
   2  -8   5       17.93       16.71      4.96 o 
   3  -8   5        3.14        3.84      4.15 o 
  -2  -7   5        7.13       14.29      4.34 o 
  -1  -7   5       30.69       22.16      5.35 o 
   0  -7   5       42.68       42.75      7.04 o 
   1  -7   5        1.91        2.12      3.77 o 
   2  -7   5        0.84        8.17      3.43 o 
   3  -7   5       23.70       16.75      4.44 o 
   4  -7   5        0.21        3.87      3.62 o 
   5  -7   5       13.36       16.45      4.18 o 
  -4  -6   5        5.17        5.90      4.30 o 
  -3  -6   5       26.09       22.97      5.06 o 
  -2  -6   5        0.12       -3.24      3.55 o 
  -1  -6   5        0.64        2.53      3.34 o 
   0  -6   5       13.53       16.57      2.65 o 
   1  -6   5        0.26        1.59      2.99 o 
   2  -6   5        0.31       -3.15      3.15 o 
   3  -6   5       39.52       39.21      4.72 o 
   4  -6   5       75.30       72.11      5.68 o 
   5  -6   5       17.28       28.13      4.50 o 
   6  -6   5        5.95        5.02      3.90 o 
  -5  -5   5        7.62       13.54      4.46 o 
  -4  -5   5       27.56       25.47      4.97 o 
  -3  -5   5        0.52       -0.56      3.34 o 
  -2  -5   5       18.88       24.55      3.90 o 
  -1  -5   5      179.10      185.11      7.58 o 
   0  -5   5        0.54       -0.80      2.26 o 
   1  -5   5        0.48        0.69      3.06 o 
   2  -5   5        4.16       -1.19      3.12 o 
   3  -5   5        6.17        9.27      3.46 o 
   4  -5   5       91.50       96.24      6.22 o 
   5  -5   5        5.04        7.55      2.93 o 
   6  -5   5        0.48       -2.96      2.96 o 
   7  -5   5        0.24        6.42      3.34 o 
  -5  -4   5        0.08        0.31      3.99 o 
  -4  -4   5       69.93       60.73      5.71 o 
  -3  -4   5      218.93      201.65      8.20 o 
  -2  -4   5        0.02       -0.47      2.81 o 
  -1  -4   5      431.42      433.77     10.80 o 
   0  -4   5       76.56       72.99      3.49 o 
   1  -4   5        4.81        8.80      2.71 o 
   2  -4   5        0.94       -2.84      2.84 o 
   3  -4   5      458.79      462.63     11.15 o 
   4  -4   5      150.70      164.25      7.05 o 
   5  -4   5      373.31      377.87     11.06 o 
   6  -4   5       10.63       14.61      3.93 o 
   7  -4   5       52.49       45.28      6.26 o 
  -6  -3   5       10.91       13.95      4.06 o 
  -5  -3   5        2.94       -0.59      3.71 o 
  -4  -3   5       13.68       12.49      3.81 o 
  -3  -3   5        9.60       13.67      3.21 o 
  -2  -3   5      284.93      279.18      8.96 o 
  -1  -3   5      176.97      171.50      6.77 o 
   0  -3   5      193.51      192.29      4.78 o 
   1  -3   5        4.65        1.44      2.12 o 
   2  -3   5       92.15       76.89      4.57 o 
   3  -3   5      341.43      344.42      9.25 o 
   4  -3   5       42.21       44.47      4.17 o 
   5  -3   5       25.42       34.98      3.94 o 
   6  -3   5      123.37      140.14      7.22 o 
   7  -3   5       51.81       53.77      4.95 o 
   8  -3   5        6.37       10.61      4.09 o 
  -6  -2   5       19.44       27.36      4.56 o 
  -5  -2   5        0.58        1.62      3.12 o 
  -4  -2   5       46.67       40.87      4.64 o 
  -3  -2   5        1.15        1.06      2.62 o 
  -2  -2   5       19.01       22.87      2.87 o 
  -1  -2   5        3.24        3.40      2.34 o 
   0  -2   5      118.19      126.99      3.67 o 
   1  -2   5     1546.86     1712.05     18.36 o 
   2  -2   5      570.96      601.91     10.98 o 
   3  -2   5       28.37       26.75      3.07 o 
   4  -2   5        7.93        6.84      2.59 o 
   5  -2   5      351.89      365.41      9.91 o 
   6  -2   5      137.47      133.38      6.76 o 
   7  -2   5        4.01        8.83      3.34 o 
   8  -2   5       29.94       34.13      4.97 o 
  -7  -1   5       28.23       40.19      5.53 o 
  -6  -1   5       15.58       17.89      4.28 o 
  -5  -1   5       16.27       18.83      3.87 o 
  -4  -1   5       88.89       85.38      5.29 o 
  -3  -1   5        0.19       -1.34      2.34 o 
  -2  -1   5      193.26      203.80      6.57 o 
  -1  -1   5       24.85       25.44      2.97 o 
   0  -1   5       93.65       94.44      2.91 o 
   1  -1   5      508.42      525.38      9.32 o 
   2  -1   5       31.21       29.94      2.76 o 
   3  -1   5       20.70       22.45      3.03 o 
   4  -1   5      512.53      514.63     10.51 o 
   5  -1   5      397.53      384.64      9.85 o 
   6  -1   5        6.30        4.12      2.84 o 
   7  -1   5        7.42        6.05      3.28 o 
   8  -1   5        6.63       13.04      4.15 o 
  -7   0   5       14.97       17.48      4.18 o 
  -6   0   5        6.67        6.43      3.56 o 
  -5   0   5       66.17       65.11      5.62 o 
  -4   0   5       56.04       64.27      4.42 o 
  -3   0   5       36.58       34.51      3.51 o 
  -2   0   5      351.39      345.99      8.05 o 
  -1   0   5      479.04      470.60      8.82 o 
   0   0   5      199.82      195.37     14.86 o 
   1   0   5       26.84       32.79      2.60 o 
   2   0   5        0.20        0.25      1.72 o 
   3   0   5      452.41      515.15      9.37 o 
   4   0   5      299.56      293.57      7.73 o 
   5   0   5       21.37       18.29      3.47 o 
   6   0   5        1.99       -1.09      2.90 o 
   7   0   5       31.81       26.30      4.16 o 
   8   0   5       98.74       97.61      6.95 o 
   9   0   5       13.37       13.33      5.12 o 
  -7   1   5        1.29        2.18      3.46 o 
  -6   1   5        1.72        2.96      3.37 o 
  -5   1   5      231.49      227.06      8.32 o 
  -4   1   5      318.38      300.21      8.77 o 
  -3   1   5       38.50       41.67      3.73 o 
  -2   1   5        6.98        9.86      2.28 o 
  -1   1   5     2712.04     2927.76     22.94 o 
   0   1   5       25.95       19.02      1.73 o 
   1   1   5       25.25       24.30      2.32 o 
   2   1   5      124.23      127.22      4.58 o 
   3   1   5     2051.10     2237.29     20.10 o 
   4   1   5        1.03        9.20      2.68 o 
   5   1   5       86.61       81.98      4.60 o 
   6   1   5        1.72        0.22      2.53 o 
   7   1   5       15.58       10.77      3.68 o 
   8   1   5       25.33       25.37      4.44 o 
   9   1   5       25.08       33.46      5.22 o 
  -7   2   5        6.10        4.62      3.59 o 
  -6   2   5      100.63       97.87      6.04 o 
  -5   2   5       27.94       23.11      4.00 o 
  -4   2   5      437.37      434.22     10.35 o 
  -3   2   5      177.17      154.13      5.64 o 
  -2   2   5        5.45        5.62      1.97 o 
  -1   2   5     1624.99     1721.52     16.46 o 
   0   2   5      220.67      224.19      4.35 o 
   1   2   5      125.12      133.52      4.24 o 
   2   2   5        0.12       -0.12      1.68 o 
   3   2   5       84.58       71.83      3.73 o 
   4   2   5      188.79      187.58      6.01 o 
   5   2   5       17.23       24.31      2.94 o 
   6   2   5       12.13        7.68      3.37 o 
   7   2   5        3.46        8.98      2.65 o 
   8   2   5       33.76       28.89      4.97 o 
   9   2   5        5.44        4.40      4.24 o 
  -7   3   5        0.59       -1.84      3.52 o 
  -6   3   5       26.37       24.25      3.94 o 
  -5   3   5        7.98        4.28      3.09 o 
  -4   3   5        1.99        2.87      2.56 o 
  -3   3   5      155.49      172.36      5.91 o 
  -2   3   5       98.47       91.19      4.08 o 
  -1   3   5       39.55       36.62      2.79 o 
   0   3   5      686.61      727.33      8.06 o 
   1   3   5     2722.43     3039.79     22.24 o 
   2   3   5      545.59      557.52      8.93 o 
   3   3   5        0.91        2.31      1.47 o 
   4   3   5      216.07      189.78      6.31 o 
   5   3   5      103.16      105.41      5.21 o 
   6   3   5      231.84      216.83      7.85 o 
   7   3   5        6.29        9.39      3.18 o 
   8   3   5       18.47       11.84      4.43 o 
   9   3   5       26.66       30.87      4.75 o 
  -7   4   5        2.38       -3.87      3.87 o 
  -6   4   5       39.96       32.54      4.26 o 
  -5   4   5       65.14       63.14      4.90 o 
  -4   4   5       45.59       46.57      3.73 o 
  -3   4   5       25.72       30.16      3.22 o 
  -2   4   5      434.71      442.05      8.81 o 
  -1   4   5        2.01        6.49      1.56 o 
   0   4   5       18.18       21.26      1.58 o 
   1   4   5       39.33       39.92      2.95 o 
   2   4   5      539.86      541.20      9.13 o 
   3   4   5       48.17       44.08      3.23 o 
   4   4   5      116.82      117.78      5.12 o 
   5   4   5      622.56      568.70     11.74 o 
   6   4   5      193.67      181.19      7.59 o 
   7   4   5       31.57       33.27      4.60 o 
   8   4   5        2.29       -3.99      3.99 o 
  -7   5   5       74.85       84.54      6.84 o 
  -6   5   5        1.72        5.74      3.37 o 
  -5   5   5       15.74       17.71      3.59 o 
  -4   5   5      118.80      116.98      5.56 o 
  -3   5   5      218.67      203.93      6.94 o 
  -2   5   5     1069.64     1036.30     14.32 o 
  -1   5   5      402.04      413.94      8.43 o 
   0   5   5       34.66       36.70      2.01 o 
   1   5   5      506.82      506.60      8.87 o 
   2   5   5      492.73      495.08      9.22 o 
   3   5   5       70.30       80.56      4.28 o 
   4   5   5        4.44        4.96      2.50 o 
   5   5   5      237.81      237.57      7.83 o 
   6   5   5        0.77        2.12      2.87 o 
   7   5   5       15.59       15.61      4.31 o 
   8   5   5       61.99       61.51      6.36 o 
  -7   6   5        6.32        0.31      4.09 o 
  -6   6   5        0.26       10.76      2.81 o 
  -5   6   5       29.75       27.02      3.94 o 
  -4   6   5      255.77      242.20      8.32 o 
  -3   6   5       85.88       90.98      4.82 o 
  -2   6   5       50.18       56.28      3.67 o 
  -1   6   5      440.71      435.07      9.12 o 
   0   6   5       62.75       58.70      2.71 o 
   1   6   5       13.72       14.78      2.53 o 
   2   6   5        0.09       -2.03      2.03 o 
   3   6   5       13.56       12.65      2.65 o 
   4   6   5      267.56      274.60      8.28 o 
   5   6   5      195.56      191.63      7.53 o 
   6   6   5       64.32       61.38      5.40 o 
   7   6   5       21.80       20.59      4.37 o 
   8   6   5        8.72       14.60      4.56 o 
  -7   7   5        8.79       13.92      4.24 o 
  -6   7   5       25.11       20.34      4.47 o 
  -5   7   5       37.52       43.27      4.63 o 
  -4   7   5      198.51      197.30      7.69 o 
  -3   7   5        9.66        8.74      3.18 o 
  -2   7   5       53.86       57.31      4.05 o 
  -1   7   5      167.40      148.39      6.10 o 
   0   7   5      480.07      478.21      7.10 o 
   1   7   5       10.32       12.36      2.62 o 
   2   7   5       57.23       50.95      3.86 o 
   3   7   5       73.13       72.86      4.59 o 
   4   7   5        0.00        1.06      2.87 o 
   5   7   5       13.92        4.59      3.78 o 
   6   7   5        2.00       -2.71      3.56 o 
   7   7   5        0.73        3.40      3.46 o 
  -6   8   5        2.41       -3.49      4.12 o 
  -5   8   5       33.59       33.99      4.35 o 
  -4   8   5       26.09       26.38      3.91 o 
  -3   8   5        5.70        4.12      3.24 o 
  -2   8   5      212.08      210.37      7.52 o 
  -1   8   5      247.22      236.57      7.81 o 
   0   8   5        6.17        3.41      1.89 o 
   1   8   5       17.58       17.46      3.00 o 
   2   8   5      224.53      225.35      7.56 o 
   3   8   5       59.44       65.81      4.71 o 
   4   8   5        5.45        4.99      3.18 o 
   5   8   5       93.92       84.45      6.23 o 
   6   8   5        1.37       -1.47      3.65 o 
   7   8   5        0.33       -1.00      3.52 o 
  -6   9   5        6.27        3.40      4.31 o 
  -5   9   5        0.10       -1.53      3.37 o 
  -4   9   5        6.02        1.12      3.65 o 
  -3   9   5      284.19      298.58      9.79 o 
  -2   9   5      483.77      434.65     11.64 o 
  -1   9   5        4.21        2.03      2.81 o 
   0   9   5      105.48      101.81      3.99 o 
   1   9   5       34.69       35.01      4.04 o 
   2   9   5      435.34      456.60     11.63 o 
   3   9   5        0.90        1.22      2.99 o 
   4   9   5        0.46       -2.65      3.21 o 
   5   9   5      218.41      199.95      9.21 o 
   6   9   5       37.86       42.82      5.50 o 
  -5  10   5        4.45        3.99      4.24 o 
  -4  10   5        1.75        0.31      3.18 o 
  -3  10   5       56.52       48.66      5.23 o 
  -2  10   5       18.81       20.86      4.31 o 
  -1  10   5       49.64       48.46      4.95 o 
   0  10   5        4.30        1.96      2.40 o 
   1  10   5       29.97       26.55      3.66 o 
   2  10   5       64.25       67.90      5.61 o 
   3  10   5        1.45       -0.56      3.43 o 
   4  10   5        4.92        6.24      3.68 o 
   5  10   5       10.20        2.28      4.62 o 
  -4  11   5       25.44       25.65      5.28 o 
  -3  11   5       43.42       53.82      5.38 o 
  -2  11   5        1.50        1.81      3.52 o 
  -1  11   5        0.00       -3.49      3.49 o 
   0  11   5        7.57        9.85      2.48 o 
   1  11   5       27.78       21.41      4.44 o 
   2  11   5        6.67        4.15      3.81 o 
   3  11   5        0.40        1.56      3.21 o 
   4  11   5       48.34       54.62      6.13 o 
  -2  12   5        8.03        8.74      4.15 o 
  -1  12   5       60.43       62.79      6.77 o 
   0  12   5        2.38       -1.14      2.77 o 
   1  12   5       42.25       39.33      5.79 o 
   2  12   5        7.40       11.39      3.46 o 
   0  -7   6       51.15       48.78      4.29 o 
   1  -7   6       32.75       29.23      5.31 o 
   2  -7   6        3.04       -1.00      4.30 o 
   3  -7   6       22.45       28.77      4.53 o 
  -2  -6   6       26.05       34.59      5.16 o 
  -1  -6   6      100.50       95.49      7.17 o 
   0  -6   6       51.91       49.86      3.94 o 
   1  -6   6       80.98       82.90      6.40 o 
   2  -6   6       90.88       94.66      6.85 o 
   3  -6   6       10.60       13.79      3.78 o 
   4  -6   6        0.03        7.64      3.49 o 
   5  -6   6        0.05       -4.27      4.27 o 
  -3  -5   6        0.00        3.52      3.40 o 
  -2  -5   6        0.61        5.36      3.09 o 
  -1  -5   6       35.86       33.25      4.72 o 
   0  -5   6        2.79        2.18      2.33 o 
   1  -5   6       19.91       19.40      3.31 o 
   2  -5   6      180.06      181.03      7.98 o 
   3  -5   6        1.74        3.56      3.03 o 
   4  -5   6       11.84       12.64      3.25 o 
   5  -5   6        0.04        1.84      3.09 o 
   6  -5   6       23.41       25.59      4.87 o 
  -4  -4   6        4.82        4.46      3.87 o 
  -3  -4   6        0.64        0.00      3.02 o 
  -2  -4   6        0.51        3.21      3.15 o 
  -1  -4   6       83.81       79.37      5.66 o 
   0  -4   6       89.76      101.70      4.27 o 
   1  -4   6       10.28        9.68      3.37 o 
   2  -4   6       54.54       53.41      4.76 o 
   3  -4   6       42.25       34.19      4.45 o 
   4  -4   6      391.47      397.79     11.62 o 
   5  -4   6       55.03       62.25      5.70 o 
   6  -4   6       33.22       29.05      4.53 o 
   7  -4   6        8.00       15.48      4.24 o 
  -5  -3   6       14.20       11.11      4.71 o 
  -4  -3   6        9.76        5.27      4.06 o 
  -3  -3   6       12.43       11.08      3.59 o 
  -2  -3   6       43.29       43.55      4.23 o 
  -1  -3   6       10.21       10.77      3.12 o 
   0  -3   6        5.35        4.87      2.45 o 
   1  -3   6       17.80       17.18      3.34 o 
   2  -3   6        0.61        0.00      2.68 o 
   3  -3   6        2.64        1.53      2.81 o 
   4  -3   6        2.58        0.00      3.15 o 
   5  -3   6      120.40      116.44      6.56 o 
   6  -3   6        9.72       16.35      4.03 o 
   7  -3   6      107.78      118.76      7.42 o 
  -6  -2   6       24.33       25.74      5.00 o 
  -5  -2   6       52.91       57.56      6.08 o 
  -4  -2   6      390.62      379.65     12.09 o 
  -3  -2   6       40.38       40.38      4.32 o 
  -2  -2   6       10.39       10.27      2.81 o 
  -1  -2   6        0.05        1.40      2.43 o 
   0  -2   6      105.31      102.86      4.15 o 
   1  -2   6       84.06       87.39      5.01 o 
   2  -2   6       40.32       45.42      3.70 o 
   3  -2   6       19.78       15.91      3.31 o 
   4  -2   6        2.42        1.50      2.87 o 
   5  -2   6      216.44      191.39      7.83 o 
   6  -2   6       25.73       26.35      4.25 o 
   7  -2   6       22.45       23.40      4.94 o 
   8  -2   6        3.53       -4.02      4.62 o 
  -6  -1   6        5.12       -2.90      4.59 o 
  -5  -1   6       21.32       21.34      4.09 o 
  -4  -1   6       70.39       68.51      5.46 o 
  -3  -1   6       77.46       78.87      5.34 o 
  -2  -1   6      162.26      154.57      6.54 o 
  -1  -1   6      250.44      234.60      7.51 o 
   0  -1   6        3.76        2.59      3.68 o 
   1  -1   6       54.92       53.28      3.80 o 
   2  -1   6       21.27       22.26      2.75 o 
   3  -1   6        6.03        2.71      2.53 o 
   4  -1   6       51.89       49.80      4.23 o 
   5  -1   6        0.59       -2.74      2.74 o 
   6  -1   6       34.64       32.06      3.69 o 
   7  -1   6       95.26      112.82      6.70 o 
   8  -1   6       54.34       50.76      6.11 o 
  -6   0   6        7.35       12.01      3.34 o 
  -5   0   6       25.55       22.91      3.91 o 
  -4   0   6       27.76       32.77      3.91 o 
  -3   0   6       50.88       53.17      4.17 o 
  -2   0   6      160.21      153.65      6.29 o 
  -1   0   6      528.90      531.22     10.38 o 
   0   0   6       51.75       58.13      4.94 o 
   1   0   6       44.54       46.14      3.48 o 
   2   0   6      206.85      192.63      6.21 o 
   3   0   6      255.83      262.68      7.27 o 
   4   0   6        1.28        5.89      2.00 o 
   5   0   6        8.81        7.27      2.87 o 
   6   0   6       10.21       17.04      3.37 o 
   7   0   6       44.75       41.60      4.60 o 
   8   0   6        9.42        7.46      4.56 o 
  -7   1   6        0.36       -1.03      4.30 o 
  -6   1   6       39.56       47.65      5.54 o 
  -5   1   6       11.77       10.33      3.78 o 
  -4   1   6        4.77        2.90      3.06 o 
  -3   1   6        2.45        4.12      2.53 o 
  -2   1   6       74.17       78.65      4.34 o 
  -1   1   6      817.69      881.08     13.16 o 
   0   1   6      773.98      818.57     30.23 o 
   1   1   6      708.59      686.89     11.04 o 
   2   1   6      745.36      748.21     11.64 o 
   3   1   6       52.84       60.41      3.61 o 
   4   1   6      246.23      254.96      7.35 o 
   5   1   6      152.04      154.84      6.50 o 
   6   1   6       86.42       91.25      5.50 o 
   7   1   6       10.34       13.48      3.09 o 
   8   1   6       84.20       74.76      6.56 o 
  -7   2   6        9.94        6.33      4.18 o 
  -6   2   6       18.22       19.74      3.78 o 
  -5   2   6        2.50        0.00      2.99 o 
  -4   2   6       11.92       16.77      3.06 o 
  -3   2   6       92.90      103.22      5.32 o 
  -2   2   6       65.58       63.88      3.80 o 
  -1   2   6       89.49       99.73      4.36 o 
   0   2   6     1081.83     1184.20     10.08 o 
   1   2   6     1281.59     1380.54     15.51 o 
   2   2   6      150.56      155.18      5.19 o 
   3   2   6      891.87      981.37     13.63 o 
   4   2   6      347.03      323.57      8.25 o 
   5   2   6      292.39      287.27      8.30 o 
   6   2   6        3.70        4.09      3.06 o 
   7   2   6       79.76       85.55      5.72 o 
   8   2   6      115.66      113.92      7.11 o 
  -7   3   6        9.99       14.54      4.37 o 
  -6   3   6       25.02       26.41      4.78 o 
  -5   3   6       40.52       42.07      4.82 o 
  -4   3   6      202.31      206.62      7.64 o 
  -3   3   6       31.56       29.42      3.44 o 
  -2   3   6       23.89       26.65      3.00 o 
  -1   3   6       31.22       36.23      3.13 o 
   0   3   6      623.04      685.07      7.55 o 
   1   3   6      396.20      386.34      7.91 o 
   2   3   6        0.65        2.25      1.87 o 
   3   3   6        1.37        1.37      2.09 o 
   4   3   6       69.06       60.90      3.90 o 
   5   3   6      118.68      117.01      5.46 o 
   6   3   6       74.38       81.04      5.65 o 
   7   3   6        0.56        1.31      3.09 o 
   8   3   6        2.97        9.45      3.27 o 
  -7   4   6       22.47       23.18      4.72 o 
  -6   4   6        7.86       12.08      3.37 o 
  -5   4   6       71.95       76.31      5.52 o 
  -4   4   6       55.28       57.04      4.39 o 
  -3   4   6        0.04       -2.53      2.53 o 
  -2   4   6        5.82        7.02      2.15 o 
  -1   4   6      157.91      146.93      5.19 o 
   0   4   6      898.76      910.26      8.92 o 
   1   4   6       75.75       77.95      3.88 o 
   2   4   6       83.13       73.49      4.10 o 
   3   4   6       19.35       18.82      2.50 o 
   4   4   6      132.24      138.15      5.54 o 
   5   4   6      242.60      226.31      7.71 o 
   6   4   6      200.35      189.60      7.75 o 
   7   4   6      149.30      161.14      7.90 o 
   8   4   6       41.47       41.83      5.73 o 
  -7   5   6       15.00       18.45      4.81 o 
  -6   5   6       67.46       69.08      6.11 o 
  -5   5   6      190.00      198.27      8.09 o 
  -4   5   6       16.98       18.74      3.65 o 
  -3   5   6      513.08      476.72     10.72 o 
  -2   5   6      123.00      107.03      5.03 o 
  -1   5   6       41.45       36.33      3.35 o 
   0   5   6        6.12       44.23      9.72 o 
   1   5   6       74.16       75.08      3.97 o 
   2   5   6      164.95      164.53      5.57 o 
   3   5   6       45.89       53.53      3.64 o 
   4   5   6      101.76      103.32      5.11 o 
   5   5   6      758.79      769.86     14.48 o 
   6   5   6      150.03      142.16      7.43 o 
   7   5   6       49.70       47.54      5.14 o 
   8   5   6        0.10        7.39      3.84 o 
  -7   6   6       27.02       29.93      5.03 o 
  -6   6   6       24.17       26.56      4.72 o 
  -5   6   6        3.22        6.86      3.12 o 
  -4   6   6        1.93        1.15      2.99 o 
  -3   6   6      190.66      191.01      7.09 o 
  -2   6   6      255.83      251.46      7.54 o 
  -1   6   6       69.87       68.71      4.28 o 
   0   6   6      121.37      111.20      4.10 o 
   1   6   6      155.21      147.68      5.66 o 
   2   6   6      232.34      206.53      6.80 o 
   3   6   6       33.93       34.59      3.22 o 
   4   6   6       29.28       25.40      3.82 o 
   5   6   6        0.26        0.00      2.90 o 
   6   6   6        5.06        4.90      3.53 o 
   7   6   6       17.98       18.58      4.31 o 
   8   6   6       30.27       29.60      5.06 o 
  -6   7   6       52.38       51.13      5.73 o 
  -5   7   6       23.74       23.12      3.59 o 
  -4   7   6        1.20        8.89      2.78 o 
  -3   7   6        4.86        6.89      2.71 o 
  -2   7   6      121.13      118.69      5.59 o 
  -1   7   6        5.80        4.56      2.50 o 
   0   7   6      354.96      349.10      6.30 o 
   1   7   6      411.89      393.35      9.37 o 
   2   7   6       22.40       25.88      3.03 o 
   3   7   6        2.00        2.03      2.46 o 
   4   7   6      145.69      151.16      7.09 o 
   5   7   6      122.59      119.31      6.75 o 
   6   7   6       39.54       38.80      5.10 o 
   7   7   6        0.59       -3.93      3.93 o 
  -6   8   6        5.76        3.65      3.81 o 
  -5   8   6        0.02       -0.28      3.62 o 
  -4   8   6       27.06       28.73      4.38 o 
  -3   8   6        3.74        2.18      2.81 o 
  -2   8   6       65.13       68.70      5.05 o 
  -1   8   6        1.26        0.44      2.53 o 
   0   8   6      152.39      135.63      4.33 o 
   1   8   6      171.24      172.41      6.83 o 
   2   8   6        2.25        6.11      2.68 o 
   3   8   6      147.19      142.68      6.64 o 
   4   8   6       12.72        7.52      3.53 o 
   5   8   6      110.07      124.55      7.18 o 
   6   8   6        2.15        3.87      3.18 o 
   7   8   6       11.21        6.68      4.74 o 
  -5   9   6        4.77        3.18      3.46 o 
  -4   9   6      101.04      101.83      6.82 o 
  -3   9   6       38.35       39.21      4.57 o 
  -2   9   6       15.00       13.30      3.68 o 
  -1   9   6       13.18       10.80      3.43 o 
   0   9   6      164.80      191.30     17.05 o 
   1   9   6       22.87       26.88      4.13 o 
   2   9   6        1.76        2.84      2.99 o 
   3   9   6      202.23      198.28      8.16 o 
   4   9   6       35.51       29.87      4.10 o 
   5   9   6        2.28        8.20      3.34 o 
   6   9   6        9.73        2.93      4.52 o 
  -5  10   6        3.51        0.34      4.12 o 
  -4  10   6        3.39       -0.31      4.05 o 
  -3  10   6        0.11       -2.90      3.37 o 
  -2  10   6       86.79       83.19      6.16 o 
  -1  10   6       22.24       19.97      3.94 o 
   0  10   6      139.47      139.31      5.07 o 
   1  10   6       27.38       22.01      4.16 o 
   2  10   6       12.19       10.08      3.93 o 
   3  10   6       64.32       79.27      5.68 o 
   4  10   6       73.13       68.86      5.93 o 
   5  10   6       13.06       15.83      3.81 o 
  -4  11   6        9.20       15.45      3.99 o 
  -3  11   6        5.32        5.77      3.87 o 
  -2  11   6       94.07       96.94      6.94 o 
  -1  11   6       10.84       10.58      3.75 o 
   0  11   6        4.44        7.72      3.90 o 
   1  11   6       68.79       87.66      6.02 o 
   2  11   6       97.39      112.03      7.32 o 
   3  11   6        4.95        6.24      3.90 o 
   4  11   6        7.74       11.92      4.52 o 
  -2  12   6       15.80        4.75      4.87 o 
  -1  12   6       17.37       20.08      5.00 o 
   0  12   6        0.15       -1.31      2.63 o 
   1  12   6        1.40       -1.31      4.40 o 
   2  12   6       23.62       23.77      5.50 o 
   3  12   6        3.40        7.64      3.96 o 
   0  -6   7       18.51       13.29      3.66 o 
   1  -6   7       17.36       17.77      4.93 o 
   2  -6   7        4.06        3.68      3.99 o 
   3  -6   7       75.15       65.80      6.62 o 
  -2  -5   7       39.38       31.65      6.04 o 
  -1  -5   7        0.92        3.49      3.65 o 
   0  -5   7       24.10       27.48      3.34 o 
   1  -5   7        3.81        3.62      3.46 o 
   2  -5   7        0.20       -3.77      3.77 o 
   3  -5   7      146.96      157.54      8.39 o 
   4  -5   7        2.88       -1.90      3.84 o 
   5  -5   7        0.24        0.34      4.24 o 
  -3  -4   7        5.20        9.51      3.74 o 
  -2  -4   7      133.10      125.13      7.97 o 
  -1  -4   7       30.58       31.33      4.56 o 
   0  -4   7        4.57        5.71      2.31 o 
   1  -4   7        0.35        4.86      2.71 o 
   2  -4   7       24.58       28.19      3.47 o 
   3  -4   7        5.84        0.84      3.93 o 
   4  -4   7       48.43       43.96      5.70 o 
   5  -4   7        3.33        6.80      3.84 o 
   6  -4   7        3.56        4.99      3.77 o 
  -4  -3   7       15.43        8.21      4.65 o 
  -3  -3   7        2.29       -0.31      3.18 o 
  -2  -3   7        7.04        4.99      3.53 o 
  -1  -3   7        0.16        0.53      2.78 o 
   0  -3   7        0.45        2.97      2.60 o 
   1  -3   7       16.35       12.62      3.34 o 
   2  -3   7      127.37      121.23      6.72 o 
   3  -3   7        2.93        1.75      3.24 o 
   4  -3   7       27.36       32.57      4.56 o 
   5  -3   7        3.31        0.28      3.40 o 
   6  -3   7        0.77        1.84      3.31 o 
   7  -3   7       10.29        6.46      5.27 o 
  -5  -2   7       27.49       22.37      5.19 o 
  -4  -2   7        0.20        1.53      3.93 o 
  -3  -2   7      178.04      166.25      8.17 o 
  -2  -2   7       56.01       51.18      5.08 o 
  -1  -2   7       17.87       19.30      3.40 o 
   0  -2   7       72.77       71.14      5.97 o 
   1  -2   7       97.10      102.08      5.67 o 
   2  -2   7       67.95       67.41      4.90 o 
   3  -2   7      135.06      130.58      6.57 o 
   4  -2   7       95.72       96.25      6.29 o 
   5  -2   7      136.56      138.74      7.23 o 
   6  -2   7        4.58        1.43      3.53 o 
   7  -2   7       31.49       37.45      4.72 o 
  -5  -1   7        0.44       -2.87      3.43 o 
  -4  -1   7       10.92       12.48      3.62 o 
  -3  -1   7        3.82        5.08      2.96 o 
  -2  -1   7       30.31       34.40      3.88 o 
  -1  -1   7       76.79       85.17      5.15 o 
   0  -1   7      192.89      188.24      5.03 o 
   1  -1   7      321.74      318.39      8.97 o 
   2  -1   7      251.64      249.27      8.07 o 
   3  -1   7       73.95       70.23      4.93 o 
   4  -1   7      160.65      169.98      7.03 o 
   5  -1   7       23.02       23.06      3.94 o 
   6  -1   7        6.36        7.86      3.31 o 
   7  -1   7        0.79        3.65      3.49 o 
   8  -1   7        1.86        5.11      4.21 o 
  -6   0   7        5.37        1.37      4.06 o 
  -5   0   7        1.91        2.40      3.99 o 
  -4   0   7        0.16       -1.06      3.02 o 
  -3   0   7       68.69       72.91      5.40 o 
  -2   0   7       95.30       91.91      5.32 o 
  -1   0   7        0.89        1.00      2.74 o 
   0   0   7       12.28       11.43      1.98 o 
   1   0   7       65.87       49.36      4.15 o 
   2   0   7        6.07        0.00      2.56 o 
   3   0   7      305.67      312.66      8.70 o 
   4   0   7      197.06      202.10      7.35 o 
   5   0   7       35.94       31.32      4.01 o 
   6   0   7        3.00        7.49      2.90 o 
   7   0   7       52.12       52.62      5.98 o 
   8   0   7       29.64       28.38      4.88 o 
  -6   1   7       67.43       65.23      6.52 o 
  -5   1   7      194.28      201.29      9.22 o 
  -4   1   7        6.58        3.31      3.53 o 
  -3   1   7        0.43        5.64      2.43 o 
  -2   1   7       96.20       81.53      5.61 o 
  -1   1   7        3.12        1.31      2.40 o 
   0   1   7       76.51       83.49      3.25 o 
   1   1   7        0.30       -1.72      2.34 o 
   2   1   7      286.63      266.99      7.77 o 
   3   1   7      571.44      564.01     11.21 o 
   4   1   7        5.39        3.81      2.65 o 
   5   1   7       23.93       26.47      3.78 o 
   6   1   7       43.69       33.59      4.66 o 
   7   1   7      109.62      119.38      7.30 o 
   8   1   7       29.45       34.16      5.09 o 
  -6   2   7       55.12       47.39      6.01 o 
  -5   2   7       13.11       15.39      3.50 o 
  -4   2   7        0.71        0.25      3.02 o 
  -3   2   7       10.26       12.17      3.12 o 
  -2   2   7      397.38      369.25      9.53 o 
  -1   2   7        2.46        1.97      2.31 o 
   0   2   7       67.84       60.55      2.74 o 
   1   2   7      415.15      424.31      9.27 o 
   2   2   7        9.43        4.34      2.44 o 
   3   2   7       27.38       22.43      3.32 o 
   4   2   7       15.20       12.65      3.12 o 
   5   2   7       33.40       36.54      4.13 o 
   6   2   7       47.45       55.91      4.92 o 
   7   2   7       19.03       17.58      4.12 o 
   8   2   7        2.02        4.77      3.87 o 
  -6   3   7        0.12       -1.87      3.93 o 
  -5   3   7        2.45       -1.65      3.31 o 
  -4   3   7       61.78       55.86      4.89 o 
  -3   3   7       40.69       40.49      4.07 o 
  -2   3   7      135.47      147.53      6.14 o 
  -1   3   7       22.04       21.48      2.63 o 
   0   3   7       26.60       27.34      2.39 o 
   1   3   7       20.19       17.73      2.78 o 
   2   3   7        3.68        4.96      2.18 o 
   3   3   7        9.34        9.33      2.65 o 
   4   3   7       32.43       31.36      3.76 o 
   5   3   7        4.81        6.27      3.03 o 
   6   3   7       58.70       54.40      4.67 o 
   7   3   7       30.50       20.42      4.66 o 
   8   3   7        7.06        1.28      4.65 o 
  -6   4   7       24.94       19.75      4.69 o 
  -5   4   7       61.64       50.47      5.33 o 
  -4   4   7       86.38       93.62      5.94 o 
  -3   4   7      176.96      189.33      7.27 o 
  -2   4   7       79.84       83.62      4.75 o 
  -1   4   7        3.35        1.06      2.46 o 
   0   4   7      434.77      434.69     18.71 o 
   1   4   7     1655.33     1771.68     19.31 o 
   2   4   7      134.81      136.21      5.58 o 
   3   4   7        0.34        4.12      2.06 o 
   4   4   7      118.59      127.32      5.72 o 
   5   4   7      353.52      348.90      9.97 o 
   6   4   7       45.32       49.91      4.63 o 
   7   4   7        1.51        3.12      3.40 o 
   8   4   7        0.26        3.55      3.77 o 
  -6   5   7       20.36       17.40      4.47 o 
  -5   5   7       33.73       33.71      4.78 o 
  -4   5   7        4.66        1.47      3.56 o 
  -3   5   7       21.99       23.81      3.75 o 
  -2   5   7       69.28       65.54      4.84 o 
  -1   5   7        0.02        3.62      2.18 o 
   0   5   7      144.79      150.09      4.11 o 
   1   5   7      183.31      167.08      6.15 o 
   2   5   7        6.05        5.93      2.68 o 
   3   5   7      246.80      251.32      7.72 o 
   4   5   7      131.95      121.66      6.10 o 
   5   5   7       89.65       87.86      5.73 o 
   6   5   7       19.57       18.24      3.97 o 
   7   5   7       12.65       10.49      4.21 o 
   8   5   7       17.27       19.89      4.81 o 
  -6   6   7        2.93        5.49      3.93 o 
  -5   6   7       61.17       50.50      5.36 o 
  -4   6   7        0.03        4.30      2.68 o 
  -3   6   7      254.22      243.18      8.63 o 
  -2   6   7       82.72       82.72      5.00 o 
  -1   6   7      147.92      137.39      5.83 o 
   0   6   7       39.57       35.81      2.56 o 
   1   6   7       41.14       41.67      3.70 o 
   2   6   7       29.93       29.32      3.69 o 
   3   6   7      487.07      468.52     10.89 o 
   4   6   7      186.94      170.24      7.12 o 
   5   6   7       99.84      100.98      6.14 o 
   6   6   7       47.98       53.67      5.17 o 
   7   6   7       54.67       57.91      5.32 o 
   8   6   7        5.95        2.40      4.55 o 
  -6   7   7        8.49       12.39      4.59 o 
  -5   7   7       44.70       50.11      5.41 o 
  -4   7   7        6.14        6.90      3.46 o 
  -3   7   7       77.21       87.92      5.69 o 
  -2   7   7      381.19      369.12     10.00 o 
  -1   7   7       69.18       74.35      4.93 o 
   0   7   7        0.93       -0.68      1.82 o 
   1   7   7       85.42       85.32      5.04 o 
   2   7   7      115.56      100.98      5.56 o 
   3   7   7       22.12       13.50      3.72 o 
   4   7   7       10.65       12.52      3.50 o 
   5   7   7       21.05       25.59      4.16 o 
   6   7   7       37.15       33.41      4.91 o 
   7   7   7       43.77       38.14      5.54 o 
  -5   8   7       72.01       84.93      6.30 o 
  -4   8   7       13.64        5.37      3.53 o 
  -3   8   7       56.00       47.23      4.89 o 
  -2   8   7        1.18       -3.03      3.03 o 
  -1   8   7        0.11       -0.22      2.68 o 
   0   8   7        8.90        7.92      2.03 o 
   1   8   7       47.84       43.40      4.67 o 
   2   8   7       36.68       37.81      4.19 o 
   3   8   7        7.80        3.50      3.15 o 
   4   8   7        1.00        0.50      2.84 o 
   5   8   7        0.01       -1.37      3.52 o 
   6   8   7       12.53       17.39      4.59 o 
   7   8   7       13.10       22.10      4.40 o 
  -5   9   7        1.26       -0.65      4.21 o 
  -4   9   7       41.65       43.05      5.35 o 
  -3   9   7      222.24      238.19      9.21 o 
  -2   9   7       71.22       68.26      5.90 o 
  -1   9   7       30.58       27.64      3.94 o 
   0   9   7       12.61       12.43      2.35 o 
   1   9   7      207.58      206.55      8.36 o 
   2   9   7        0.79        4.90      2.90 o 
   3   9   7        8.96        5.93      3.78 o 
   4   9   7       31.07       30.33      4.69 o 
   5   9   7       23.91       17.68      5.03 o 
   6   9   7       17.99       15.77      4.84 o 
  -4  10   7       12.96       16.98      4.21 o 
  -3  10   7       39.85       48.52      5.22 o 
  -2  10   7       44.02       42.79      5.10 o 
  -1  10   7       74.59       71.46      5.56 o 
   0  10   7        0.19        3.09      3.60 o 
   1  10   7      114.02      111.21      6.27 o 
   2  10   7        0.35       -1.62      3.40 o 
   3  10   7        3.43       -0.28      3.46 o 
   4  10   7       17.03       15.46      4.40 o 
   5  10   7        0.03       -1.31      4.08 o 
  -3  11   7       13.97       13.89      4.43 o 
  -2  11   7       24.72       29.18      4.53 o 
  -1  11   7       43.23       48.72      5.01 o 
   0  11   7       10.77       13.67      2.81 o 
   1  11   7       18.08       18.71      4.47 o 
   2  11   7        7.30       13.32      4.15 o 
   3  11   7       32.06       42.02      5.03 o 
   4  11   7       12.61       11.67      4.68 o 
  -2  12   7        9.82        8.30      4.81 o 
  -1  12   7        2.39       -0.34      4.34 o 
   0  12   7       44.67       46.28      4.04 o 
   1  12   7        1.34       -4.27      4.27 o 
   2  12   7       33.25       42.24      5.53 o 
   0  -5   8        7.37        8.02      3.02 o 
   1  -5   8        2.09        0.00      4.49 o 
   2  -5   8        3.89        3.06      4.18 o 
   3  -5   8       13.88        8.96      4.71 o 
  -2  -4   8        0.09       -2.40      4.27 o 
  -1  -4   8       53.52       63.85      6.07 o 
   0  -4   8        8.44        6.81      2.88 o 
   1  -4   8        0.38       -3.68      3.77 o 
   2  -4   8        1.18        2.46      3.71 o 
   3  -4   8        4.89        0.31      4.06 o 
   4  -4   8        2.79        5.18      3.62 o 
   5  -4   8       30.65       23.97      4.66 o 
  -3  -3   8       54.57       49.66      6.07 o 
  -2  -3   8        3.20        5.68      3.77 o 
  -1  -3   8       62.06       56.42      5.83 o 
   0  -3   8      110.66      111.30      4.81 o 
   1  -3   8       24.80       21.25      4.37 o 
   2  -3   8        0.51        4.18      3.18 o 
   3  -3   8      134.70      143.24      7.82 o 
   4  -3   8      109.85      118.12      7.39 o 
   5  -3   8      107.16      106.14      7.45 o 
   6  -3   8        1.29        1.68      3.71 o 
  -4  -2   8        0.64        3.43      3.80 o 
  -3  -2   8        4.73        6.89      3.65 o 
  -2  -2   8       10.75        9.55      3.65 o 
  -1  -2   8        1.88       -2.71      2.99 o 
   0  -2   8       36.68       39.80      3.17 o 
   1  -2   8        7.46        7.89      3.31 o 
   2  -2   8       24.00       26.00      3.94 o 
   3  -2   8      101.50      106.16      6.39 o 
   4  -2   8        1.38        7.39      2.96 o 
   5  -2   8       66.39       56.72      5.80 o 
   6  -2   8       82.98       95.64      6.53 o 
   7  -2   8       18.92       24.33      5.56 o 
  -4  -1   8        8.92       12.51      4.18 o 
  -3  -1   8       34.49       31.24      5.35 o 
  -2  -1   8       26.09       28.16      4.22 o 
  -1  -1   8       36.44       32.60      4.41 o 
   0  -1   8        0.02        2.95      2.07 o 
   1  -1   8       99.91      101.85      6.01 o 
   2  -1   8      114.86      123.87      6.49 o 
   3  -1   8        5.58        2.90      3.18 o 
   4  -1   8        2.03        1.03      3.03 o 
   5  -1   8      102.73      105.93      6.67 o 
   6  -1   8       53.57       50.05      5.32 o 
   7  -1   8        0.85       -3.93      3.93 o 
  -5   0   8        8.75        5.40      4.43 o 
  -4   0   8       67.87       62.90      6.18 o 
  -3   0   8       18.26       17.24      4.15 o 
  -2   0   8       93.40       87.68      6.07 o 
  -1   0   8        7.02        6.05      2.96 o 
   0   0   8       15.19       14.73      3.65 o 
   1   0   8      333.37      322.88      9.15 o 
   2   0   8       83.74       78.37      5.25 o 
   3   0   8       92.87      100.01      5.66 o 
   4   0   8       18.13       19.84      3.69 o 
   5   0   8      149.21      140.87      7.20 o 
   6   0   8       11.40       11.36      3.25 o 
   7   0   8        1.61       -3.15      3.90 o 
  -5   1   8        4.62        4.18      3.96 o 
  -4   1   8       11.61       12.11      3.93 o 
  -3   1   8       15.07       18.67      3.65 o 
  -2   1   8       99.90      103.38      6.11 o 
  -1   1   8      155.51      151.41      6.56 o 
   0   1   8      144.35      142.65      5.46 o 
   1   1   8        1.18        1.81      2.56 o 
   2   1   8        8.17       14.51      3.03 o 
   3   1   8      200.61      191.50      7.45 o 
   4   1   8        6.44        4.56      3.31 o 
   5   1   8        6.14        6.43      3.62 o 
   6   1   8        1.27       -2.18      3.52 o 
   7   1   8        0.09       -1.84      3.43 o 
   8   1   8       23.04       20.93      5.19 o 
  -5   2   8       16.36       10.30      4.31 o 
  -4   2   8      126.80      120.19      7.16 o 
  -3   2   8       17.78       14.46      4.03 o 
  -2   2   8        7.29        8.14      3.09 o 
  -1   2   8      442.12      425.87     10.69 o 
   0   2   8      112.94      112.76      4.05 o 
   1   2   8       28.70       27.97      3.38 o 
   2   2   8       72.28       71.85      4.43 o 
   3   2   8      138.13      141.95      6.30 o 
   4   2   8      151.81      148.66      6.90 o 
   5   2   8        7.05        4.34      3.43 o 
   6   2   8       11.37       13.11      3.84 o 
   7   2   8       16.92       15.30      4.31 o 
   8   2   8        4.28        6.43      4.30 o 
  -6   3   8        7.49        6.90      4.24 o 
  -5   3   8       49.00       46.33      5.57 o 
  -4   3   8       71.91       68.34      5.77 o 
  -3   3   8        1.04       -1.47      3.06 o 
  -2   3   8        0.28        0.00      2.71 o 
  -1   3   8      119.81      122.17      5.94 o 
   0   3   8       82.89       83.35      3.55 o 
   1   3   8        3.88        3.77      2.68 o 
   2   3   8       84.38       82.05      4.69 o 
   3   3   8        4.09        4.62      2.75 o 
   4   3   8      239.53      230.28      8.30 o 
   5   3   8        5.60        8.08      3.24 o 
   6   3   8       28.89       34.30      4.19 o 
   7   3   8       35.75       43.32      5.07 o 
   8   3   8        0.00        1.68      3.46 o 
  -6   4   8        5.99        4.46      4.68 o 
  -5   4   8       20.48       25.83      4.72 o 
  -4   4   8        6.12        5.93      3.59 o 
  -3   4   8       43.46       32.75      4.67 o 
  -2   4   8       25.11       21.54      3.63 o 
  -1   4   8        2.06        0.62      2.62 o 
   0   4   8        5.05        4.84      1.84 o 
   1   4   8      393.38      397.82      9.56 o 
   2   4   8      343.04      375.04      9.28 o 
   3   4   8        0.55       -2.65      2.65 o 
   4   4   8       64.18       63.74      4.83 o 
   5   4   8       84.53       89.77      6.22 o 
   6   4   8      118.55      123.54      7.09 o 
   7   4   8        2.16        2.71      3.65 o 
   8   4   8        0.40        7.45      3.27 o 
  -6   5   8        2.73       -3.77      4.46 o 
  -5   5   8       18.68       20.14      4.56 o 
  -4   5   8       11.08       10.05      3.40 o 
  -3   5   8       11.60       14.92      3.28 o 
  -2   5   8        6.10       11.11      3.06 o 
  -1   5   8        3.27        7.02      2.62 o 
   0   5   8       39.89       37.01      2.78 o 
   1   5   8       31.33       33.20      3.38 o 
   2   5   8       36.26       33.22      3.66 o 
   3   5   8       27.45       26.55      3.57 o 
   4   5   8        3.50        4.02      2.99 o 
   5   5   8      355.34      351.17     10.56 o 
   6   5   8       85.79       87.99      6.38 o 
   7   5   8       17.37       18.70      4.72 o 
   8   5   8       13.45       11.74      5.06 o 
  -5   6   8        0.11        1.87      3.31 o 
  -4   6   8       83.24       78.92      6.22 o 
  -3   6   8       11.08       11.80      3.46 o 
  -2   6   8      476.21      473.03     11.67 o 
  -1   6   8       15.13       20.39      3.47 o 
   0   6   8      263.96      256.58      5.81 o 
   1   6   8        1.16       -2.21      2.68 o 
   2   6   8      185.10      182.55      7.28 o 
   3   6   8        0.05        1.93      2.53 o 
   4   6   8       40.80       39.26      4.66 o 
   5   6   8       25.05       26.32      4.34 o 
   6   6   8        0.05       -3.59      3.59 o 
   7   6   8        3.81        0.62      3.99 o 
  -5   7   8        0.27        0.31      3.52 o 
  -4   7   8      131.79      125.29      7.41 o 
  -3   7   8        0.46       -1.56      3.27 o 
  -2   7   8        0.21        0.50      3.15 o 
  -1   7   8       52.81       51.16      4.36 o 
   0   7   8       44.16       49.72      3.18 o 
   1   7   8      111.25      106.24      5.74 o 
   2   7   8        6.84        3.74      3.21 o 
   3   7   8        2.88        1.15      3.12 o 
   4   7   8       29.67       34.36      3.78 o 
   5   7   8       95.72       99.80      6.04 o 
   6   7   8        0.57       -0.59      3.06 o 
   7   7   8        0.56        3.31      4.02 o 
  -5   8   8        0.00        3.68      3.65 o 
  -4   8   8       13.84       11.49      4.46 o 
  -3   8   8       30.78       35.21      4.19 o 
  -2   8   8        0.07        1.28      2.81 o 
  -1   8   8       20.64       21.59      3.75 o 
   0   8   8      111.84      123.28      4.62 o 
   1   8   8       24.08       16.53      3.88 o 
   2   8   8       34.14       34.44      4.44 o 
   3   8   8       79.38       74.54      5.62 o 
   4   8   8       66.42       70.70      5.58 o 
   5   8   8       20.97       13.49      4.28 o 
   6   8   8        4.09        3.46      3.77 o 
  -4   9   8       10.16        7.71      4.65 o 
  -3   9   8        1.06        1.19      3.59 o 
  -2   9   8      128.98      127.73      7.00 o 
  -1   9   8       62.71       63.81      4.89 o 
   0   9   8       12.86       13.30      4.46 o 
   1   9   8        0.13        2.28      2.93 o 
   2   9   8      104.65       97.17      6.48 o 
   3   9   8       13.36       12.11      3.78 o 
   4   9   8       71.52       76.20      6.12 o 
   5   9   8       78.84       87.59      6.90 o 
   6   9   8       48.39       58.87      6.13 o 
  -4  10   8        1.33        7.55      3.71 o 
  -3  10   8       19.88       28.33      4.68 o 
  -2  10   8      100.10      102.49      6.92 o 
  -1  10   8        0.24        3.43      3.21 o 
   0  10   8       23.74       24.26      3.50 o 
   1  10   8       20.96       20.90      3.94 o 
   2  10   8      207.90      203.93      9.17 o 
   3  10   8        0.28        4.71      3.02 o 
   4  10   8       15.54       11.83      4.59 o 
   5  10   8       46.99       59.71      5.54 o 
  -3  11   8       52.99       45.65      6.32 o 
  -2  11   8       21.63       18.62      5.03 o 
  -1  11   8       37.09       39.00      5.47 o 
   0  11   8        7.54        5.06      2.62 o 
   1  11   8        5.76        7.05      4.24 o 
   2  11   8        7.57        0.00      4.34 o 
   3  11   8        0.79       -3.56      3.74 o 
   4  11   8        0.37        0.69      3.46 o 
  -1  12   8        6.07        6.21      4.15 o 
   0  12   8       10.67        9.74      3.21 o 
   1  12   8        9.82       -3.40      4.87 o 
   2  12   8       10.14        4.49      4.77 o 
   2  -4   9       58.01       70.12      6.26 o 
  -1  -3   9       12.22        7.80      4.06 o 
   0  -3   9       15.00       15.19      3.23 o 
   1  -3   9        0.03       -3.87      3.87 o 
   2  -3   9        1.36        1.28      3.71 o 
   3  -3   9        5.29        7.74      3.62 o 
   4  -3   9       25.76       20.40      5.00 o 
  -2  -2   9       24.64       19.84      4.87 o 
  -1  -2   9        4.98        7.80      4.12 o 
   0  -2   9       30.03       27.66      3.34 o 
   1  -2   9        6.02        1.75      3.21 o 
   2  -2   9        0.54       -2.93      3.74 o 
   3  -2   9        2.00       -3.74      3.74 o 
   4  -2   9       11.34       11.77      3.81 o 
   5  -2   9       24.49       24.18      4.34 o 
  -3  -1   9        8.55        9.27      4.03 o 
  -2  -1   9        1.17       -0.31      3.52 o 
  -1  -1   9        9.84       13.58      3.75 o 
   0  -1   9       10.32       13.44      2.59 o 
   1  -1   9       46.88       45.02      5.39 o 
   2  -1   9       31.91       33.83      4.50 o 
   3  -1   9       39.71       32.67      4.91 o 
   4  -1   9       30.63       32.92      4.63 o 
   5  -1   9       18.01       21.14      4.47 o 
   6  -1   9        0.03       -1.00      4.08 o 
  -4   0   9        0.54       -1.37      4.74 o 
  -3   0   9        2.79       -3.74      3.96 o 
  -2   0   9       13.57       11.80      3.96 o 
  -1   0   9      201.48      211.80      9.01 o 
   0   0   9       16.11       21.20      3.75 o 
   1   0   9        0.98       -1.00      2.99 o 
   2   0   9       22.48       24.00      4.19 o 
   3   0   9        0.02       -0.53      3.21 o 
   4   0   9        1.07        4.62      3.37 o 
   5   0   9        1.36        2.03      3.62 o 
   6   0   9        0.22       -1.87      3.99 o 
   7   0   9        3.89       -1.72      4.55 o 
  -4   1   9        0.23        6.52      3.59 o 
  -3   1   9       38.16       33.85      4.88 o 
  -2   1   9        0.06        2.18      3.37 o 
  -1   1   9       82.47       74.61      5.81 o 
   0   1   9        7.35        3.43      2.45 o 
   1   1   9       29.20       32.11      4.19 o 
   2   1   9      242.43      255.39      8.90 o 
   3   1   9       97.21      108.11      6.17 o 
   4   1   9        0.90       -1.03      3.12 o 
   5   1   9        2.58        4.43      3.56 o 
   6   1   9       34.12       36.27      5.07 o 
   7   1   9       25.04       27.59      4.66 o 
  -4   2   9       19.86       21.02      4.50 o 
  -3   2   9        1.66        6.27      2.99 o 
  -2   2   9        4.46       -0.78      3.40 o 
  -1   2   9      147.11      139.15      7.02 o 
   0   2   9       28.95       27.25      2.96 o 
   1   2   9       53.54       59.47      5.05 o 
   2   2   9      296.44      274.24      9.21 o 
   3   2   9       16.22       15.99      3.84 o 
   4   2   9       48.59       49.93      5.14 o 
   5   2   9       73.00       75.79      5.74 o 
   6   2   9       82.19       92.12      6.34 o 
   7   2   9        5.84        8.42      3.93 o 
  -5   3   9       15.60       15.64      4.53 o 
  -4   3   9       14.77       10.08      4.78 o 
  -3   3   9        2.01        1.37      3.09 o 
  -2   3   9       11.00       10.14      3.22 o 
  -1   3   9       10.99       13.95      3.53 o 
   0   3   9       34.50       37.94      2.87 o 
   1   3   9       10.13        8.83      3.40 o 
   2   3   9      113.62      106.53      5.99 o 
   3   3   9       49.84       50.07      4.64 o 
   4   3   9       91.59       78.59      5.54 o 
   5   3   9      155.91      154.94      7.75 o 
   6   3   9        0.33       -3.18      3.62 o 
   7   3   9       12.15       16.36      3.90 o 
  -5   4   9       18.62       15.80      4.65 o 
  -4   4   9       34.16       37.84      5.13 o 
  -3   4   9       36.17       46.05      4.66 o 
  -2   4   9        0.96        3.52      2.84 o 
  -1   4   9        2.71        1.62      2.56 o 
   0   4   9      176.86      181.36      5.25 o 
   1   4   9      139.68      150.55      6.77 o 
   2   4   9       19.93       11.03      3.81 o 
   3   4   9       57.57       56.73      4.99 o 
   4   4   9       56.38       49.78      4.80 o 
   5   4   9       71.56       65.15      5.68 o 
   6   4   9        4.25        2.62      3.90 o 
   7   4   9        4.34        3.21      3.90 o 
  -5   5   9       24.11       23.87      5.06 o 
  -4   5   9       21.36       22.08      4.75 o 
  -3   5   9        0.73        5.49      2.87 o 
  -2   5   9        0.09       -1.50      3.31 o 
  -1   5   9       26.99       25.92      3.85 o 
   0   5   9      252.09      249.74      6.04 o 
   1   5   9        8.01        6.83      3.31 o 
   2   5   9       36.16       35.80      4.10 o 
   3   5   9       14.78       16.24      3.44 o 
   4   5   9       61.20       58.42      5.08 o 
   5   5   9      126.60      111.18      6.84 o 
   6   5   9        0.90        8.51      3.27 o 
   7   5   9       35.03       35.24      5.19 o 
  -5   6   9       21.55       26.52      5.06 o 
  -4   6   9       16.27       15.96      4.31 o 
  -3   6   9       45.67       41.95      4.88 o 
  -2   6   9       68.22       62.50      5.65 o 
  -1   6   9       35.75       44.46      4.76 o 
   0   6   9       30.59       26.25      2.58 o 
   1   6   9       37.08       37.15      3.88 o 
   2   6   9      173.22      180.63      7.58 o 
   3   6   9        1.35        3.84      2.65 o 
   4   6   9        2.22        0.75      3.24 o 
   5   6   9      139.03      141.82      7.48 o 
   6   6   9        3.18        5.74      3.62 o 
   7   6   9       10.39       14.70      4.28 o 
  -5   7   9       10.47        6.62      4.18 o 
  -4   7   9       14.71       14.17      4.12 o 
  -3   7   9        0.05        0.56      3.34 o 
  -2   7   9      108.00      113.04      6.77 o 
  -1   7   9      139.97      130.18      7.01 o 
   0   7   9       13.83        8.29      3.50 o 
   1   7   9       38.21       41.31      4.16 o 
   2   7   9       83.39       77.22      5.53 o 
   3   7   9       23.69       26.84      4.22 o 
   4   7   9        1.99       -1.06      3.15 o 
   5   7   9        0.70       -0.56      3.18 o 
   6   7   9       40.52       43.42      4.94 o 
   7   7   9        3.72        2.09      5.02 o 
  -4   8   9        2.18       -3.65      3.65 o 
  -3   8   9       29.34       27.07      4.72 o 
  -2   8   9        3.82        0.56      3.59 o 
  -1   8   9        0.47        1.84      3.43 o 
   0   8   9       24.00       18.80      2.95 o 
   1   8   9      130.50      128.61      7.04 o 
   2   8   9       51.94       50.94      4.70 o 
   3   8   9        0.30        2.40      3.27 o 
   4   8   9       28.91       35.23      4.31 o 
   5   8   9       69.39       62.09      6.15 o 
   6   8   9       43.38       51.94      6.01 o 
  -4   9   9        4.36        5.49      3.90 o 
  -3   9   9       18.91       12.37      4.87 o 
  -2   9   9        2.88        9.79      3.31 o 
  -1   9   9        2.76        4.52      3.37 o 
   0   9   9        6.79        5.18      2.59 o 
   1   9   9       25.26       19.03      4.34 o 
   2   9   9        2.78        6.33      3.37 o 
   3   9   9       89.00       93.03      6.35 o 
   4   9   9        1.31       -3.90      3.90 o 
   5   9   9       27.15       23.91      5.16 o 
  -3  10   9       15.20       20.95      4.93 o 
  -2  10   9        1.27        4.15      3.24 o 
  -1  10   9       31.70       35.05      5.06 o 
   0  10   9      126.66      131.91      5.30 o 
   1  10   9       18.06       26.80      3.97 o 
   2  10   9       21.43       26.90      4.97 o 
   3  10   9       12.89       18.20      4.28 o 
   4  10   9        0.01       -2.93      3.59 o 
   5  10   9        2.41        1.37      4.55 o 
  -2  11   9       43.13       47.12      5.63 o 
  -1  11   9        0.15        8.58      3.99 o 
   0  11   9       27.06       26.80      5.66 o 
   1  11   9        6.16        2.25      4.40 o 
   2  11   9       21.56       30.58      4.75 o 
   3  11   9        4.99       -2.00      4.34 o 
   0  -2  10        0.84       -0.87      2.83 o 
   1  -2  10        0.96        5.68      3.46 o 
   2  -2  10       19.82       17.33      5.00 o 
   3  -2  10        6.08       10.79      4.15 o 
   4  -2  10        1.75        1.75      4.49 o 
  -1  -1  10       10.00        9.27      3.78 o 
   0  -1  10       31.03       29.42      3.61 o 
   1  -1  10       15.90       22.70      4.78 o 
   2  -1  10       65.53       69.09      6.27 o 
   3  -1  10        2.89        4.09      3.71 o 
   4  -1  10       75.09       81.77      6.84 o 
   5  -1  10       64.16       64.93      6.49 o 
  -2   0  10        0.66        1.96      3.31 o 
  -1   0  10        0.22        2.18      3.59 o 
   0   0  10       36.91       39.85      3.55 o 
   1   0  10       29.36       28.26      4.91 o 
   2   0  10       86.81       90.55      6.22 o 
   3   0  10        0.47        1.18      3.52 o 
   4   0  10       60.30       69.28      5.92 o 
   5   0  10        6.46        6.49      4.09 o 
   6   0  10        0.02        1.37      3.37 o 
  -3   1  10       63.43       50.32      6.02 o 
  -2   1  10       16.14       14.05      3.93 o 
  -1   1  10       27.10       28.25      3.94 o 
   0   1  10        0.05       -0.18      2.53 o 
   1   1  10       37.39       30.88      4.69 o 
   2   1  10        1.21        2.74      3.40 o 
   3   1  10       62.23       65.30      5.64 o 
   4   1  10       42.03       42.75      4.98 o 
   5   1  10        8.80        4.34      4.12 o 
   6   1  10        7.02        6.33      3.56 o 
  -3   2  10        0.02       -1.28      4.15 o 
  -2   2  10       51.60       41.74      5.61 o 
  -1   2  10       12.25       10.68      4.09 o 
   0   2  10       10.46       12.61      2.46 o 
   1   2  10        6.83        5.52      3.31 o 
   2   2  10      191.68      170.96      7.93 o 
   3   2  10        6.97       -0.53      3.87 o 
   4   2  10        3.53        4.49      3.28 o 
   5   2  10       12.67       11.39      3.96 o 
   6   2  10       16.08       22.32      4.37 o 
  -4   3  10        0.50        4.12      3.55 o 
  -3   3  10        0.29        3.15      3.31 o 
  -2   3  10       66.95       80.78      6.21 o 
  -1   3  10       52.27       62.09      5.54 o 
   0   3  10       22.62       22.48      2.61 o 
   1   3  10       26.72       20.41      3.78 o 
   2   3  10       11.96        8.68      3.56 o 
   3   3  10        5.45        4.18      3.68 o 
   4   3  10        0.03        4.12      3.06 o 
   5   3  10        8.95       16.70      3.50 o 
   6   3  10        0.25       -3.74      3.74 o 
   7   3  10        1.37       -3.84      4.02 o 
  -4   4  10       15.00       19.61      4.28 o 
  -3   4  10        8.97       10.49      3.96 o 
  -2   4  10        1.50       -1.43      3.43 o 
  -1   4  10        0.01        1.34      2.68 o 
   0   4  10        3.73        1.34      2.40 o 
   1   4  10       83.34       81.38      6.32 o 
   2   4  10       22.76       25.72      4.16 o 
   3   4  10       61.74       57.73      5.11 o 
   4   4  10       28.70       26.13      4.85 o 
   5   4  10       38.07       46.95      5.10 o 
   6   4  10        6.04        8.83      3.84 o 
   7   4  10        2.88        1.37      4.12 o 
  -4   5  10        6.89        6.40      4.12 o 
  -3   5  10       27.32       34.78      5.28 o 
  -2   5  10       29.14       31.35      4.81 o 
  -1   5  10       36.64       33.25      4.57 o 
   0   5  10       37.08       37.10      3.16 o 
   1   5  10      304.58      318.56     10.35 o 
   2   5  10       96.25       94.97      5.82 o 
   3   5  10        2.76       11.45      3.09 o 
   4   5  10       59.04       64.82      5.30 o 
   5   5  10      144.02      140.93      7.89 o 
   6   5  10        1.42       -1.59      4.15 o 
  -4   6  10        1.18        0.69      3.99 o 
  -3   6  10       18.87       17.40      4.53 o 
  -2   6  10        0.05        2.00      2.99 o 
  -1   6  10        8.26       11.64      3.46 o 
   0   6  10       24.87       28.42      2.95 o 
   1   6  10        3.84        9.98      3.09 o 
   2   6  10        0.64       -2.31      3.37 o 
   3   6  10       31.32       26.83      4.50 o 
   4   6  10      104.73      116.19      7.02 o 
   5   6  10       16.30       20.92      4.18 o 
   6   6  10        0.28        0.97      4.18 o 
  -4   7  10        0.54        2.06      4.05 o 
  -3   7  10       72.80       72.98      6.05 o 
  -2   7  10        8.39       11.80      3.74 o 
  -1   7  10        2.27        3.34      3.34 o 
   0   7  10        0.59        5.79      1.86 o 
   1   7  10        0.60        3.18      3.02 o 
   2   7  10        1.02       -1.34      3.27 o 
   3   7  10       19.07       11.56      4.09 o 
   4   7  10       56.34       60.88      5.48 o 
   5   7  10       18.50       13.90      4.81 o 
   6   7  10       20.82       29.80      4.97 o 
  -3   8  10        2.15       -1.65      4.40 o 
  -2   8  10       74.82       68.39      5.99 o 
  -1   8  10       70.73       75.97      6.05 o 
   0   8  10        5.88       12.42      3.51 o 
   1   8  10        0.67        2.49      3.31 o 
   2   8  10       25.25       22.13      4.13 o 
   3   8  10        5.31        9.80      3.21 o 
   4   8  10        2.31        1.22      3.52 o 
   5   8  10        6.49       -0.66      4.24 o 
  -3   9  10       52.06       49.53      6.01 o 
  -2   9  10        2.09        2.90      3.96 o 
  -1   9  10        7.70        8.89      3.65 o 
   0   9  10        1.60        6.54      2.25 o 
   1   9  10       31.51       39.14      4.69 o 
   2   9  10       63.55       60.19      6.05 o 
   3   9  10        9.57        2.43      4.12 o 
   4   9  10        0.16        8.33      3.62 o 
   5   9  10        2.19        3.74      4.49 o 
  -2  10  10       37.90       33.15      5.94 o 
  -1  10  10        2.23        1.96      3.90 o 
   0  10  10        0.75        0.97      2.42 o 
   1  10  10       70.40       69.21      6.49 o 
   2  10  10        0.45        1.28      3.77 o 
   3  10  10        0.93        6.21      4.09 o 
   4  10  10       27.15       32.84      5.03 o 
   0  11  10        0.27        0.21      3.01 o 
   1  11  10       50.74       52.34      6.61 o 
   2  11  10        1.59        6.83      4.15 o 
   0   0  11        4.84        2.88      2.94 o 
   1   0  11        2.03       -3.68      4.09 o 
   2   0  11        0.07        4.30      3.74 o 
   3   0  11        0.12        6.70      3.31 o 
   4   0  11        0.14        0.00      3.77 o 
  -1   1  11        0.05        0.69      3.80 o 
   0   1  11        0.00        1.23      2.71 o 
   1   1  11       55.15       60.85      6.11 o 
   2   1  11       50.79       47.97      5.60 o 
   3   1  11       21.13       20.77      4.22 o 
   4   1  11       10.83        9.89      4.34 o 
   5   1  11        1.01        9.70      3.65 o 
  -2   2  11       12.64       12.95      4.53 o 
  -1   2  11       34.42       28.08      5.22 o 
   0   2  11       65.24       56.90      4.34 o 
   1   2  11        6.33        8.45      3.68 o 
   2   2  11        2.12        5.43      3.68 o 
   3   2  11        6.88        7.96      3.71 o 
   4   2  11        8.37       16.82      4.03 o 
   5   2  11       31.54       39.51      5.47 o 
  -2   3  11        2.95        3.62      4.18 o 
  -1   3  11       17.78       21.20      4.28 o 
   0   3  11        6.37        8.23      3.00 o 
   1   3  11       14.83       14.33      3.87 o 
   2   3  11        1.59       -0.28      3.56 o 
   3   3  11        0.03        1.78      3.65 o 
   4   3  11       57.31       65.41      6.08 o 
   5   3  11        8.52        7.83      4.09 o 
  -3   4  11        0.77        0.00      3.80 o 
  -2   4  11        0.36        4.21      3.27 o 
  -1   4  11        6.35        7.02      3.81 o 
   0   4  11       13.74       19.07      2.79 o 
   1   4  11        8.31        2.31      4.18 o 
   2   4  11       44.61       46.29      5.07 o 
   3   4  11        0.02        3.21      3.34 o 
   4   4  11       73.68       69.48      6.02 o 
   5   4  11       13.72       10.30      4.34 o 
   6   4  11        3.12        8.98      3.99 o 
  -3   5  11       10.11       13.42      4.18 o 
  -2   5  11        1.96       -3.52      3.52 o 
  -1   5  11       14.72       13.33      3.96 o 
   0   5  11        1.91        1.03      2.40 o 
   1   5  11       18.02       13.99      4.22 o 
   2   5  11       45.47       45.55      5.23 o 
   3   5  11        1.37       -3.21      3.59 o 
   4   5  11       15.03       11.55      4.31 o 
   5   5  11       46.59       52.02      5.63 o 
   6   5  11       53.57       43.08      6.36 o 
  -3   6  11        1.45        5.18      3.84 o 
  -2   6  11       28.98       33.25      5.00 o 
  -1   6  11       16.61       13.74      4.25 o 
   0   6  11       20.01       19.22      2.96 o 
   1   6  11       28.05       19.32      4.81 o 
   2   6  11        1.35        2.90      3.77 o 
   3   6  11        2.17        1.19      3.21 o 
   4   6  11       32.29       17.88      5.16 o 
   5   6  11       19.88       20.58      5.03 o 
  -2   7  11       58.33       58.55      6.17 o 
  -1   7  11        0.74        3.74      3.65 o 
   0   7  11       44.39       41.90      3.75 o 
   1   7  11      126.48      131.17      7.56 o 
   2   7  11        5.76       -2.37      4.09 o 
   3   7  11        1.75        5.46      3.40 o 
   4   7  11       14.20       13.27      4.43 o 
   5   7  11        0.27        2.68      3.87 o 
  -2   8  11        0.00       -0.34      3.77 o 
  -1   8  11        9.18       11.23      3.84 o 
   0   8  11        0.26        0.60      2.72 o 
   1   8  11       25.30       28.43      4.87 o 
   2   8  11        4.52        0.00      3.68 o 
   3   8  11        0.58       -2.18      3.59 o 
   4   8  11        0.43        0.65      3.62 o 
   5   8  11        2.39       -0.69      3.93 o 
  -1   9  11        3.37        8.36      4.12 o 
   0   9  11       23.37       22.36      3.48 o 
   1   9  11       12.47       13.77      4.65 o 
   2   9  11        5.17        1.28      4.30 o 
   3   9  11        5.16        2.96      4.37 o 
   4   9  11       56.05       76.38      6.55 o 
   0  10  11        0.26        0.87      2.61 o 
   1  10  11        2.43       -2.03      3.96 o 
   2  10  11       45.27       46.78      6.41 o 
   1   2  12        1.67        1.03      4.09 o 
   2   2  12       65.28       67.50      6.61 o 
   3   2  12       36.94       38.24      5.35 o 
   0   3  12        1.04        3.60      2.73 o 
   1   3  12        2.32        5.99      3.65 o 
   2   3  12       18.23       22.61      4.25 o 
   3   3  12        1.26       -0.69      4.09 o 
   4   3  12        8.98        6.58      4.81 o 
  -1   4  12        3.60       -4.15      4.15 o 
   0   4  12        8.65        7.34      2.89 o 
   1   4  12        3.49       11.73      3.90 o 
   2   4  12        2.50       12.04      3.74 o 
   3   4  12        7.42       10.89      4.09 o 
   4   4  12        0.70        3.74      3.90 o 
  -1   5  12        9.59       13.36      4.24 o 
   0   5  12       66.77       65.07      4.54 o 
   1   5  12       37.91       48.88      5.66 o 
   2   5  12       36.23       41.31      5.44 o 
   3   5  12        6.97        9.48      4.31 o 
   4   5  12       55.80       55.37      6.11 o 
  -1   6  12        0.41        7.86      3.84 o 
   0   6  12       11.84       16.18      3.07 o 
   1   6  12       10.30       11.02      4.40 o 
   2   6  12       10.54       14.89      4.53 o 
   3   6  12       19.80       19.74      5.03 o 
   4   6  12       12.94       21.44      4.46 o 
  -1   7  12       45.53       53.79      5.88 o 
   0   7  12        7.72        7.90      2.85 o 
   1   7  12       10.41       12.48      4.28 o 
   2   7  12       42.48       46.43      5.32 o 
   3   7  12        5.01        0.66      3.77 o 
   4   7  12        0.07        4.15      3.49 o 
   0   8  12        0.65       -0.34      2.80 o 
   1   8  12        5.09        9.76      3.93 o 
   2   8  12       10.41       12.48      4.68 o 
   3   8  12        8.05       11.01      3.81 o 
                                                 
